# Supplementary material for: Circulation of Salmonella spp. between humans, animals and the environment in animal-owning households in Malawi
Source: Nat Commun. 2025 Nov 12;16:9703. doi: 10.1038/s41467-025-65266-1 (PMC12612273; doi:10.1038/s41467-025-65266-1)
Supplement: Supplementary file 4 — Source Data [file 41467_2025_65266_MOESM4_ESM.xlsx]

## Sheet: Metadata and accession numbers
Sourse Data; Metadata and accession numbers
This data has been used for Figures 1, 2, Table 1 and Supplementary Figures 3, 4 and 5.
Logistical Data				Metadata									Typing						Genotypic Resistance	Phenotypic Resistance
Lane ID	Barcode	Accession Number	Sample name	Day	Month	Year	Study Site	Household Number	Visit number	Host	Sample type	Sample ID	Subspecies	Serovar	Sequence Type	Culture Result	CT Value	PCR result	AMR Finder	Tetracycline	Nalidixic Acid	Chloramphenicol	Cefpodoxime	Streptomycin	Ampicillin
34124_7#12	FD08182304	ERR6045833	ERS4364065	19	8	2019	Chikwawa	CHH5	3	Animal	Duck 2	14Xii	enterica	Weltevreden	365	Positive	17.8077	Positive		S	S	S	S	I	I
34124_8#4	FD08182294	ERR6046149	ERS4364066	19	8	2019	Chikwawa	CHH5	3	Animal	Duck 4	13Xii	enterica	Weltevreden	365	Positive	18.3791	Positive		S	S	S	S	S	S
34124_8#5	FD08182310	ERR6046150	ERS4364067	19	8	2019	Chikwawa	CHH5	3	Animal	Duck 2	14Xi	enterica	Weltevreden	365	Positive	17.8773	Positive		S	S	S	S	S	S
34746_4#7	FD08182327	ERR6560094	ERS4364068	19	8	2019	Chikwawa	CHH5	3	Animal	Duck 1	15Xii	enterica	Weltevreden	365	Positive	17.4664	Positive		S	S	S	S	S	S
34746_4#11	FD08182313	ERR6560095	ERS4364069	19	8	2019	Chikwawa	CHH5	3	Animal	Duck 1	15Xiii	enterica	Weltevreden	365	Positive	17.7854	Positive		S	S	S	S	I	I
34124_8#18	FD08182328	ERR6046163	ERS4364070	11	11	2019	Ndirande	NHH5	3	Animal	Duck 3	15X2	enterica	Haifa	49	Positive	19.6905	Positive		S	S	S	S	S	R
34124_8#26	FD08182337	ERR6046171	ERS4364071	18	11	2019	Chikwawa	CHH4	3	Environment	Outside bootsock	25H5	salamae	II 1,13,23:z29:e,n,x	1188	Positive	20.6473	Positive		S	S	S	S	I	S
34124_8#31	FD08182340	ERR6046176	ERS4364073	25	11	2019	Chikwawa	CHH12	3	Animal	Cow 2	10X2	enterica	Gaminara	2152	Positive	18.8539	Positive		S	S	S	S	S	S
34124_8#39	FD08183276	ERR6046184	ERS4364074	4	3	2019	Chikwawa	CHH6	1	Animal	Chicken	18Cv	salamae	II 3,10:(g),m,[s],t:1,5,7	6ff01e0bfa6813982496e012d44a2bbd0551f1f7	Positive	16.7867	Positive		S	S	S	S	I	S
34124_8#37	FD08183267	ERR6046182	ERS4364075	4	3	2019	Chikwawa	CHH6	1	Animal	Chicken	18Civ	salamae	II 3,10:(g),m,[s],t:1,5,7	6ff01e0bfa6813982496e012d44a2bbd0551f1f7	Positive	17.8634	Positive		S	S	S	S	S	S
34124_7#45	FD08183258	ERR6045866	ERS4364076	4	3	2019	Chikwawa	CHH6	1	Animal	Chicken	19Ci	enterica	Sheffield	49348877c84663c807367a26b86ce4873ac697d2	Positive	18.268	Positive	fosA7	S	S	S	S	S	S
34124_8#47	FD08183298	ERR6046192	ERS4364077	4	3	2019	Chikwawa	CHH6	1	Animal	Chicken	19Xii	enterica	Sheffield	49348877c84663c807367a26b86ce4873ac697d2	Positive	16.5942	Positive	fosA7	S	S	S	S	S	S
34124_8#51	FD08183229	ERR6046196	ERS4364078	4	3	2019	Chikwawa	CHH6	1	Animal	Gecko	20Ci	salamae	II 35:g,z62:-	ec9e4f1e68f00f2ad835b3fa127b37031952106d	Positive	18.1645	Positive		S	S	S	S	S	S
34124_8#54	FD08183275	ERR6046199	ERS4364079	4	3	2019	Chikwawa	CHH6	1	Animal	Gecko	20Cii	salamae	II 35:g,z62:-	ec9e4f1e68f00f2ad835b3fa127b37031952106d	Positive	17.0622	Positive		S	S	S	S	S	S
34124_8#59	FD08183244	ERR6046204	ERS4364080	4	3	2019	Chikwawa	CHH6	1	Animal	Rats	21Ci	salamae	II 1,9,12,46,27:g,z62:1,5,7	06911a6a93705287cba120db271a26fa2c44a2f2	Positive	17.2662	Positive		S	S	S	S	I	S
34124_8#65	FD08183237	ERR6046210	ERS4364081	4	3	2019	Chikwawa	CHH6	1	Animal	Rats	21Xiii	salamae	II 1,9,12,46,27:g,z62:1,5,7	06911a6a93705287cba120db271a26fa2c44a2f2	Positive	16.3829	Positive		S	S	S	S	S	S
34124_8#67	FD08183303	ERR6046212	ERS4364082	4	3	2019	Chikwawa	CHH6	1	Animal	Wild bird 2	23Xiii	salamae	II 1,4,12,27:e,n,x:e,n,x	dcddf6d40590312599e13afb8444551a09fc30ad	Positive	18.1315	Positive		S	S	S	S	I	S
34124_8#73	FD08183236	ERR6046218	ERS4364083	4	3	2019	Chikwawa	CHH6	1	Animal	Wild bird 2	23Xiv	salamae	II 1,4,12,27:e,n,x:e,n,x	dcddf6d40590312599e13afb8444551a09fc30ad	Positive	16.6665	Positive		NA	NA	NA	NA	NA	NA
34124_8#75	FD08183255	ERR6046220	ERS4364084	4	3	2019	Chikwawa	CHH6	1	Environment	Bootsocks outside left	29Ciii	enterica	Sheffield	49348877c84663c807367a26b86ce4873ac697d2	Positive	16.8407	Positive	fosA7	S	S	S	S	S	S
34124_8#79	FD08183248	ERR6046224	ERS4364085	4	3	2019	Chikwawa	CHH6	1	Environment	Bootsocks outside left	29Xiv	enterica	Sheffield	49348877c84663c807367a26b86ce4873ac697d2	Positive	18.5865	Positive	fosA7	S	S	S	S	S	S
34124_8#82	FD08183266	ERR6046227	ERS4364086	11	3	2019	Ndirande	NHH8	1	Animal	Rats	6Ci	enterica	Onderstepoort	1458	Positive	18.7821	Positive		S	S	S	S	S	S
34124_8#154	FD08183307	ERR6046299	ERS4364104	18	2	2019	Ndirande	NHH7	1	Animal	Dog 3	9Xii	salamae	II 42:r:-	3262	Positive	18.2244	Positive		NA	NA	NA	NA	NA	NA
34124_8#172	FD08183242	ERR6046317	ERS4364110	25	2	2019	Chikwawa	CHH5	1	Animal	Gecko	22Ciii	enterica	Ahuza	2215	Positive	15.8009	Positive	fosA7.7	R	S	S	S	S	S
34124_8#178	FD08183284	ERR6046323	ERS4364111	4	3	2019	Chikwawa	CHH6	1	Animal	Dog 1	3Ci	enterica	Enteritidis	366	Positive	16.4501	Positive		S	S	S	S	I	S
34124_7#184	FD08183232	ERR6046005	ERS4364112	4	3	2019	Chikwawa	CHH6	1	Animal	Dog 2	4Ci	salamae	II 28:m,t:[e,n,x]	1af8279c263ccffa74afdaea7fe06d1999e71e4c	Positive	18.834	Positive	fosA7	S	S	S	S	S	I
34124_8#183	FD08183224	ERR6046328	ERS4364113	4	3	2019	Chikwawa	CHH6	1	Animal	Dog 1	3Ciii	enterica	Enteritidis	366	Positive	17.6616	Positive		S	S	S	S	I	S
34124_8#189	FD08183223	ERR6046334	ERS4364115	4	3	2019	Chikwawa	CHH6	1	Animal	Dog 2	4Xi	salamae	II 28:m,t:[e,n,x]	1af8279c263ccffa74afdaea7fe06d1999e71e4c	Positive	17.4552	Positive	fosA7	S	S	S	S	I	S
34124_8#190	FD08183296	ERR6046335	ERS4364116	4	3	2019	Chikwawa	CHH6	1	Animal	Dog 3	5Xi	salamae	II 28:g,m,t:e,n,x|II 28:m,t:[e,n,x]	0fc02d0e4e917d95d5522ce2785331047486d2e1	Positive	18.9536	Positive		S	S	S	S	S	R
34873_1#161	FD08183274	ERR6560137	ERS4364117	4	3	2019	Chikwawa	CHH6	1	Animal	Dog 3	5Xii	salamae	II 28:g,m,t:e,n,x|II 28:m,t:[e,n,x]	0fc02d0e4e917d95d5522ce2785331047486d2e1	Positive	17.7804	Positive		R	I	I	S	I	S
34124_8#193	FD08183263	ERR6046338	ERS4364118	26	11	2018	Chikwawa	CHH1	1	Animal	Gecko	21Cv	salamae	II 1,13,23:z29:e,n,x	1188	Positive	19.0695	Positive		S	S	S	S	I	R
34124_8#196	FD08183273	ERR6046341	ERS4364119	14	1	2019	Chikwawa	CHH3	1	Animal	Dog 5	10Ciii	enterica	Sundsvall	a7db96dde68d5c371729ebca0d19c782b6a17e63	Positive	19.336	Positive		S	S	S	S	S	S
34124_8#268	FD08183301	ERR6046413	ERS4364131	12	8	2019	Chikwawa	CHH4	2	Animal	Dog 1	5Xiii	salamae	II 1,4,12,27:b:1,5,7	69a71bc4b64df205737db09d06d9af05ed1547b0	Positive	31.472	Positive	fosA7	R	S	S	S	S	S
34124_8#274	FD08183278	ERR6046419	ERS4364132	19	11	2018	Ndirande	NHH1	1	Environment	Bootsocks outside	23Ci	enterica	Muenchen	82	Positive	21.7813	Positive		S	S	S	S	S	S
34124_8#271	FD08183289	ERR6046416	ERS4364133	12	8	2019	Chikwawa	CHH4	2	Animal	Duck 2	15Xi	salamae	II 41:l,[z13],[z28]:z39	d7bc76a2a5d67dfe30c57ada2885231ec0d9f154	Positive	17.762	Positive		S	S	S	S	S	R
34124_8#279	FD08183250	ERR6046424	ERS4364134	19	11	2018	Ndirande	NHH1	1	Environment	Bootsocks outside and inside house	24Cii	salamae	II 42:r:-	3262	Positive	21.1446	Positive		S	S	S	S	I	S
34124_8#280	FD08183253	ERR6046425	ERS4364135	19	11	2018	Ndirande	NHH1	1	Environment	Jungle fowl coop bootsocks	25Ci	salamae	II 42:r:-	3262	Positive	20.7819	Positive		S	S	S	S	I	S
34124_8#285	FD08183291	ERR6046430	ERS4364136	19	11	2018	Ndirande	NHH1	1	Environment	Jungle fowl coop bootsocks	25Xi	salamae	II 42:r:-	3262	Positive	21.6504	Positive		S	S	S	S	I	I
34124_8#286	FD08183262	ERR6046431	ERS4364137	26	11	2018	Chikwawa	CHH1	1	Environment	Door to goat pen (back left)	3Cii	salamae	II 1,13,23:z29:e,n,x	1188	Positive	21.158	Positive		S	S	S	S	I	I
34124_7#289	FD08183293	ERR6046110	ERS4364138	26	11	2018	Chikwawa	CHH1	1	Environment	Door to goat pen (back left)	3Ciii	salamae	II 1,13,23:z29:e,n,x	1188	Positive	20.9708	Positive		S	S	S	S	I	I
34124_8#292	FD08183228	ERR6046437	ERS4364139	26	11	2018	Chikwawa	CHH1	1	Animal	Chicken	13Ci	enterica	Fillmore	582	Positive	20.9708	Positive		S	S	S	S	I	S
34124_8#298	FD08183246	ERR6046443	ERS4364140	26	11	2018	Chikwawa	CHH1	1	Animal	Chicken	14Ci	enterica	Concord	694	Positive	19.7147	Positive		S	S	S	S	S	S
34124_8#301	FD08183256	ERR6046446	ERS4364141	26	11	2018	Chikwawa	CHH1	1	Animal	Chicken	14iv	enterica	Oranienburg	174	Positive	19.6872	Positive	fosA7	S	S	S	S	I	S
34124_8#295	FD08183283	ERR6046440	ERS4364142	26	11	2018	Chikwawa	CHH1	1	Animal	Chicken	13Cv	enterica	Fillmore	582	Positive	20.0385	Positive		S	S	S	S	R	S
34124_8#306	FD08183288	ERR6046451	ERS4364156	26	11	2018	Chikwawa	CHH1	1	Animal	Chicken	15Xi	salamae	II 4,12:d:e,n,x	9463d189f3e81a9b555082421e78fce580dab803	Positive	23.4842	Positive		S	S	S	S	I	S
34124_8#307	FD08183302	ERR6046452	ERS4364157	26	11	2018	Chikwawa	CHH1	1	Animal	Chicken	15Ciii	salamae	II 4,12:d:e,n,x	9463d189f3e81a9b555082421e78fce580dab803	Positive	22.8088	Positive		S	S	S	S	I	S
34124_8#312	FD08183285	ERR6046457	ERS4364158	26	11	2018	Chikwawa	CHH1	1	Animal	Gecko	21Ci	salamae	II 35:z29:1,5,7	222a36bd5ce269858d116a1f29320f1e83d2abc7	Positive	23.8785	Positive	fosA7	S	S	S	S	S	S
34124_8#316	FD08183305	ERR6046461	ERS4364160	10	12	2018	Chikwawa	CHH2	1	Human	Human	2Ciii	salamae	II 1,13,23:z29:e,n,x	1188	Positive	20.5435	Positive		S	S	S	S	I	I
34124_8#319	FD08183280	ERR6046464	ERS4364161	10	12	2018	Chikwawa	CHH2	1	Human	Human	2Xii	salamae	II 1,13,23:z29:e,n,x	1188	Positive	22.3314	Positive		S	S	S	S	S	S
34124_8#3	FD08183287	ERR6046148	ERS4364162	10	12	2018	Chikwawa	CHH2	1	Human	Human	4Cii	salamae	II 4,12:b:1,5	9192f46d8b973c65e74881eec74fee2697835d03	Positive	22.4886	Positive	fosA7	S	S	S	S	I	S
34124_8#322	FD08183252	ERR6046467	ERS4364163	10	12	2018	Chikwawa	CHH2	1	Human	Human	4Ci	salamae	II 4,12:b:1,5	9192f46d8b973c65e74881eec74fee2697835d03	Positive	24.3364	Positive	fosA7	S	S	S	S	I	S
34124_7#14	FD08183230	ERR6045835	ERS4364166	10	12	2018	Chikwawa	CHH2	1	Human	Human	7Xii	salamae	II 1,9,12,46,27:d:e,n,x	1187	Positive	23.4063	Positive		S	S	S	S	S	S
34124_8#17	FD08183272	ERR6046162	ERS4364167	10	12	2018	Chikwawa	CHH2	1	Animal	Chicken 2	15Xi	enterica	Concord	694	Positive	23.6769	Positive		S	S	S	S	S	S
34124_8#20	FD08183264	ERR6046165	ERS4364168	10	12	2018	Chikwawa	CHH2	1	Animal	Chicken 2	15Xii	enterica	Concord	694	Positive	21.479	Positive		S	S	S	S	S	S
34124_8#24	FD08183221	ERR6046169	ERS4364169	10	12	2018	Chikwawa	CHH2	1	Animal	Dog	23Ci	enterica	Kibusi	4999	Positive	20.0709	Positive		S	S	S	S	S	S
34124_8#27	FD08182649	ERR6046172	ERS4364170	10	12	2018	Chikwawa	CHH2	1	Animal	Dog	23Cii	enterica	Kibusi	4999	Positive	19.9466	Positive		S	S	S	S	S	S
34124_8#32	FD08182661	ERR6046177	ERS4364171	10	12	2018	Chikwawa	CHH2	1	Animal	Dog	23X3	enterica	Kibusi	4999	Positive	17.3769	Positive		S	S	S	S	S	S
34124_8#40	FD08182650	ERR6046185	ERS4364172	14	1	2019	Chikwawa	CHH3	1	Animal	Dog 5	10Cii	enterica	Sundsvall	a7db96dde68d5c371729ebca0d19c782b6a17e63	Positive	20.5091	Positive		S	S	S	S	S	R
34124_8#34	FD08182687	ERR6046179	ERS4364173	14	1	2019	Chikwawa	CHH3	1	Animal	Dog 5	10Xii	enterica	Sundsvall	a7db96dde68d5c371729ebca0d19c782b6a17e63	Positive	19.5915	Positive		S	S	S	S	S	S
34124_7#48	FD08182674	ERR6045869	ERS4364175	28	1	2019	Chikwawa	CHH4	1	Human	Human	1Cii	enterica	Rubislaw	94	Positive	17.0568	Positive		S	S	S	S	I	S
34124_8#56	FD08182690	ERR6046201	ERS4364176	28	1	2019	Chikwawa	CHH4	1	Human	Human	1Ci	enterica	Rubislaw	94	Positive	17.3531	Positive		S	S	S	NA	R	R
34124_8#53	FD08182697	ERR6046198	ERS4364177	28	1	2019	Chikwawa	CHH4	1	Animal	Pigeon	9Ci	enterica	Typhimurium	19	Positive	17.3506	Positive		S	S	S	S	R	S
34124_8#61	FD08182679	ERR6046206	ERS4364178	28	1	2019	Chikwawa	CHH4	1	Animal	Chicken 3	19Xi	enterica	Concord	694	Positive	17.5088	Positive		S	S	S	S	R	S
34124_7#63	FD08182706	ERR6045884	ERS4364179	28	1	2019	Chikwawa	CHH4	1	Animal	Chicken 3	19Xii	enterica	Concord	694	Positive	17.717	Positive		S	S	S	S	I	S
34124_7#71	FD08182665	ERR6045892	ERS4364181	4	2	2019	Ndirande	NHH5	1	Environment	Kitchen saucepan	26Ci	salamae	II 1,13,22:g,t:[1,5]	2594	Positive	15.5577	Positive		S	S	S	S	I	S
34124_8#77	FD08182655	ERR6046222	ERS4364182	4	2	2019	Ndirande	NHH5	1	Environment	Kitchen saucepan	26Xii	salamae	II 1,13,22:g,t:[1,5]	2594	Positive	16.2135	Positive		S	S	S	S	I	S
34124_8#81	FD08182664	ERR6046226	ERS4364183	11	2	2019	Ndirande	NHH6	1	Human	Human	5Xii	salamae	II 28:g,m,t:e,n,x|II 28:m,t:[e,n,x]	0fc02d0e4e917d95d5522ce2785331047486d2e1	Positive	17.8875	Positive		R	S	S	S	I	S
34124_7#89	FD08182730	ERR6045910	ERS4364185	11	2	2019	Ndirande	NHH6	1	Animal	Dog	11Xiv	enterica	Berkeley	3242	Positive	18.9745	Positive		S	S	S	S	I	S
34124_8#97	FD08182685	ERR6046242	ERS4364187	21	1	2019	Ndirande	NHH4	1	Animal	Chicken floor B	7Xi	enterica	Rubislaw	94	Positive	34.8909	Positive		S	S	S	S	S	R
34124_8#99	FD08182639	ERR6046244	ERS4364188	4	3	2019	Chikwawa	CHH6	1	Animal	Chicken pooled 2	18Xi	salamae	II 3,10:(g),m,[s],t:1,5,7	6ff01e0bfa6813982496e012d44a2bbd0551f1f7	Positive	18.7868	Positive		S	S	S	S	S	S
34124_8#105	FD08182698	ERR6046250	ERS4364189	11	2	2019	Ndirande	NHH6	1	Human	Human	5Xi	salamae	II 28:g,m,t:e,n,x|II 28:m,t:[e,n,x]	0fc02d0e4e917d95d5522ce2785331047486d2e1	Positive	30.6633	Positive		NA	S	NA	S	R	S
34124_7#119	FD08182646	ERR6045940	ERS4364192	4	3	2019	Chikwawa	CHH6	1	Animal	Chicken 5	13Xii	enterica	Berkeley	3242	Positive	30.8827	Positive		R	S	S	S	S	S
34124_8#126	FD08182680	ERR6046271	ERS4364194	4	3	2019	Chikwawa	CHH6	1	Animal	Chicken pooled 2	18Xii	salamae	II 1,9,12,46,27:b:1,5	8708429324c2ecd03873ac4165bbee3646f6ae2c	Positive	16.7062	Positive		S	S	S	S	I	S
34124_8#124	FD08182663	ERR6046269	ERS4364195	4	3	2019	Chikwawa	CHH6	1	Animal	Chicken 10	17Xii	enterica	Berkeley	3242	Positive	16.1421	Positive		S	S	S	S	I	S
34124_7#135	FD08182713	ERR6045956	ERS4364196	18	3	2019	Chikwawa	CHH7	1	Human	Human	2Ciii	enterica	Jangwani	3918	Positive	20.2956	Positive		R	S	S	S	S	S
34124_8#132	FD08182689	ERR6046277	ERS4364197	18	3	2019	Chikwawa	CHH7	1	Human	Human	2Cii	enterica	Jangwani	3918	Positive	19.7065	Positive		S	S	S	S	R	S
34124_8#145	FD08182675	ERR6046290	ERS4364199	25	3	2019	Chikwawa	CHH8	1	Human	Human	3Ci	enterica	Champaign	1051	Positive	18.8803	Positive		S	S	S	S	I	S
34124_8#153	FD08182678	ERR6046298	ERS4364200	25	3	2019	Chikwawa	CHH8	1	Human	Human	8Cii	enterica	Gaminara	2152	Positive	17.8992	Positive		S	S	S	S	S	S
34124_8#148	FD08182712	ERR6046293	ERS4364201	25	3	2019	Chikwawa	CHH8	1	Human	Human	3Cii	enterica	Champaign	1051	Positive	17.1449	Positive		S	S	S	S	I	S
34124_8#159	FD08182657	ERR6046304	ERS4364202	25	3	2019	Chikwawa	CHH8	1	Animal	Gecko	18Ci	salamae	II 1,4,12,27:e,n,x:e,n,x	c31583b5fe6da616d29f7c15f0be8f469d894d73	Positive	17.2608	Positive	fosA7	S	S	S	S	S	S
34124_8#156	FD08182686	ERR6046301	ERS4364203	25	3	2019	Chikwawa	CHH8	1	Human	Human	8Ciii	enterica	Gaminara	2152	Positive	18.6366	Positive		S	S	S	S	S	S
34124_8#165	FD08182731	ERR6046310	ERS4364204	1	4	2019	Ndirande	NHH9	1	Animal	Dog 1	11Cii	enterica	Enteritidis	11	Positive	16.9492	Positive		S	S	S	S	R	S
34124_7#161	FD08182716	ERR6045982	ERS4364205	25	3	2019	Chikwawa	CHH8	1	Animal	Gecko	18Cii	salamae	II 1,4,12,27:e,n,x:e,n,x	c31583b5fe6da616d29f7c15f0be8f469d894d73	Positive	18.2905	Positive	fosA7	S	S	S	S	I	S
34124_8#167	FD08182684	ERR6046312	ERS4364206	1	4	2019	Ndirande	NHH9	1	Animal	Dog 1	11Civ	enterica	Enteritidis	11	Positive	16.0222	Positive		S	S	S	S	S	S
34124_7#185	FD08182688	ERR6046006	ERS4364212	8	4	2019	Ndirande	NHH10	1	Animal	Female dog 4	4Ci	enterica	Oranienburg	174	Positive	20.0676	Positive	fosA7	S	S	S	S	S	S
34124_8#191	FD08182670	ERR6046336	ERS4364214	29	4	2019	Ndirande	NHH11	1	Animal	Chicken 1	8Xv	salamae	II 1,4,[5],12,[27]:b:[e,n,x]	3075f2608f6d1e58428bf02c94c90079e3c54c1c	Positive	20.3498	Positive	fosA7	S	S	S	S	S	S
34124_8#201	FD08182656	ERR6046346	ERS4364217	6	5	2019	Chikwawa	CHH10	1	Human	Human	1Xi	salamae	II 1,4,[5],12,[27]:b:[e,n,x]	3075f2608f6d1e58428bf02c94c90079e3c54c1c	Positive	19.9717	Positive	fosA7	S	S	S	S	R	S
34124_8#204	FD08182668	ERR6046349	ERS4364218	6	5	2019	Chikwawa	CHH10	1	Human	Human	1Cii	salamae	II 1,4,[5],12,[27]:b:[e,n,x]	3075f2608f6d1e58428bf02c94c90079e3c54c1c	Positive	20.4291	Positive	fosA7	S	S	S	S	S	S
34124_8#207	FD08182705	ERR6046352	ERS4364219	6	5	2019	Chikwawa	CHH10	1	Animal	Chicken 2	6Xi	enterica	Poona	2566	Positive	20.1773	Positive		S	S	S	S	S	S
34124_8#209	FD08182652	ERR6046354	ERS4364220	6	5	2019	Chikwawa	CHH10	1	Animal	Chicken 2	6Xii	enterica	Poona	2566	Positive	19.2035	Positive		S	S	S	S	I	S
34124_8#213	FD08182699	ERR6046358	ERS4364221	6	5	2019	Chikwawa	CHH10	1	Animal	Dog 1	18Civ	enterica	Virchow	16	Positive	20.1109	Positive		S	S	S	S	S	S
34124_8#215	FD08182714	ERR6046360	ERS4364222	6	5	2019	Chikwawa	CHH10	1	Animal	Dog 1	18Cv	enterica	Poona	2566	Positive	21.01	Positive		S	S	S	S	I	S
34124_8#248	FD08182693	ERR6046393	ERS4364233	1	7	2019	Chikwawa	CHH12	1	Animal	Pig 1- end R	13Cv	salamae	II 1,9,12,46,27:e,n,x:1,5	35f381a35fb33d5ff0dffe03e4ea82231455d941	Positive	21.4821	positive		S	S	S	S	S	S
34124_8#251	FD08182667	ERR6046396	ERS4364234	1	7	2019	Chikwawa	CHH12	1	Animal	Cow 3	6Civ	salamae	II 1,9,12,46,27:e,n,x:1,5	35f381a35fb33d5ff0dffe03e4ea82231455d941	Positive	22.0892	positive		S	S	S	S	S	S
34124_7#260	FD08182711	ERR6046081	ERS4364238	25	3	2019	Chikwawa	CHH8	1	Animal	Gecko	18Xii	enterica	Gaminara	2152	Positive	19.7918	Positive		R	S	S	S	I	S
34124_7#278	FD08182732	ERR6046099	ERS4364245	22	4	2019	Chikwawa	CHH9	1	Animal	Guinea fowl 2	21Xi	salamae	II 1,9,12,46,27:b:-	fb369247a1f96fdcf8415da3a0f77d6a0c465a29	Positive	20.3041	positive	fosA7	S	S	S	S	S	S
34124_7#282	FD08182725	ERR6046103	ERS4364246	22	4	2019	Chikwawa	CHH9	1	Animal	Guinea fowl 2	21Xii	salamae	II 1,9,12,46,27:b:-	fb369247a1f96fdcf8415da3a0f77d6a0c465a29	Positive	19.8861	positive	fosA7	S	S	S	S	S	S
34124_8#297	FD08182726	ERR6046442	ERS4364252	22	4	2019	Chikwawa	CHH9	1	Animal	Dog 1	29Ci	salamae	II 1,9,12,46,27:e,n,x:1,5,7	1a39f0a21c2a8258f28923a1e8c29caaedca53d2	Positive	20.2651	positive		S	S	S	S	I	S
34124_7#300	FD08182709	ERR6046121	ERS4364253	22	4	2019	Chikwawa	CHH9	1	Animal	Dog1	29Ciii	enterica	Johannesburg	512	Positive	19.0693	positive		S	S	S	S	S	S
34124_8#19	FD08183158	ERR6046164	ERS4364268	17	6	2019	Chikwawa	CHH11	1	Environment	Base of wicker bowl carrying fruit	22Ci	enterica	Virchow	16	Positive	18.2496	positive		S	S	S	S	I	S
34124_8#25	FD08183204	ERR6046170	ERS4364269	1	7	2019	Chikwawa	CHH12	1	Animal	Cow 3	6Cii	salamae	II 1,9,12,46,27:e,n,x:1,5	35f381a35fb33d5ff0dffe03e4ea82231455d941	Positive	20.3726	positive		S	NA	S	S	S	S
34124_8#28	FD08183177	ERR6046173	ERS4364270	16	12	2019	Chikwawa	CHH15	3	Animal	Gecko	6Hi	salamae	II 35:g,z62:e,n,x	f6a71445f3cea56fe6f1c79ac6786aa283360447	Positive	24.9896	positive	fosA7	S	S	S	S	S	S
34124_8#33	FD08183200	ERR6046178	ERS4364271	16	12	2019	Chikwawa	CHH15	3	Animal	Gecko	6Xi	salamae	II 35:g,z62:e,n,x	f6a71445f3cea56fe6f1c79ac6786aa283360447	Positive	24.9469	positive	fosA7	S	S	S	S	S	S
34124_8#35	FD08183190	ERR6046180	ERS4364272	16	12	2019	Chikwawa	CHH14	3	Animal	Rodent	4H3	enterica	Hull	7509	Positive	24.4408	positive		S	S	S	S	I	S
34124_8#43	FD08183197	ERR6046188	ERS4364274	18	11	2019	Chikwawa	CHH2	3	Animal	Gecko pool	21Xi	enterica	Anatum	64	Positive	NA	positive		NA	NA	NA	NA	NA	NA
34124_8#49	FD08183212	ERR6046194	ERS4364275	18	11	2019	Chikwawa	CHH2	3	Animal	Gecko pool	21v	enterica	Gaminara	2152	Positive	NA	positive		NA	NA	NA	NA	NA	NA
34124_8#52	FD08183189	ERR6046197	ERS4364276	18	11	2019	Chikwawa	CHH2	3	Environment	Outside tap around handle	23Hi	enterica	Gaminara	2152	Positive	22.8811	positive		S	S	S	S	S	S
34873_1#184	FD08183135	ERR6560143	ERS4364278	18	11	2019	Chikwawa	CHH2	3	Environment	Outside tap around handle	23Hv	enterica	Gaminara	2152	Positive	23.3751	positive		S	S	S	S	I	#REF!
34124_8#60	FD08183170	ERR6046205	ERS4364279	18	11	2019	Chikwawa	CHH3	3	Animal	Gecko	13Xi	enterica	Jangwani	3918	Positive	NA	positive		NA	NA	NA	NA	NA	NA
34124_8#62	FD08183187	ERR6046207	ERS4364280	18	11	2019	Chikwawa	CHH2	3	Animal	Chicken 4	7Hiii	enterica	Oranienburg	174	Positive	NA	positive	fosA7	NA	NA	NA	NA	NA	NA
34124_8#68	FD08183118	ERR6046213	ERS4364281	18	11	2019	Chikwawa	CHH2	3	Animal	Chicken 4	7Hv	enterica	Oranienburg	174	Positive	NA	positive	fosA7	NA	NA	NA	NA	NA	NA
34124_8#70	FD08183172	ERR6046215	ERS4364282	18	11	2019	Chikwawa	CHH3	3	Animal	Gecko	13H4	enterica	Jangwani	3918	Positive	NA	positive		NA	NA	NA	NA	NA	NA
34124_8#76	FD08183122	ERR6046221	ERS4364283	18	11	2019	Chikwawa	CHH4	3	Animal	Duck 3	7Xii	salamae	II 1,13,23:z29:e,n,x	1188	Positive	20.6923	Positive		S	S	S	S	S	S
34124_7#80	FD08183153	ERR6045901	ERS4364284	18	11	2019	Chikwawa	CHH4	3	Animal	Gecko	18Xi	enterica	Poona	2566	Positive	21.8807	Positive		S	S	S	S	S	S
34124_8#83	FD08183163	ERR6046228	ERS4364285	18	11	2019	Chikwawa	CHH4	3	Animal	Duck 3	7Xiv	salamae	II 1,13,23:z29:e,n,x	1188	Positive	21.7203	Positive		S	S	S	S	S	R
34124_8#88	FD08183157	ERR6046233	ERS4364286	18	11	2019	Chikwawa	CHH4	3	Environment	Outside bootsock	25Xii	salamae	II 1,13,23:z29:e,n,x	1188	Positive	20.5323	Positive		S	S	S	S	S	R
34124_8#91	FD08183124	ERR6046236	ERS4364287	18	11	2019	Chikwawa	CHH4	3	Animal	Gecko	18Hiii	enterica	Poona	2566	Positive	21.8019	Positive		S	S	S	S	S	S
34124_8#96	FD08183121	ERR6046241	ERS4364288	25	11	2019	Chikwawa	CHH10	3	Human	Human	3Xiii	enterica	Johannesburg	512	Positive	20.3285	Positive		S	S	S	S	I	S
34124_8#104	FD08183194	ERR6046249	ERS4364289	25	11	2019	Chikwawa	CHH10	3	Human	Human	3Xii	enterica	Johannesburg	512	Positive	20.7283	Positive		S	S	S	S	S	S
34124_8#98	FD08183195	ERR6046243	ERS4364290	25	11	2019	Chikwawa	CHH10	3	Animal	Chicken 2	10Hi	enterica	Johannesburg	512	Positive	21.1136	Positive		S	S	S	S	I	R
34873_1#186	FD08183120	ERR6560144	ERS4364291	25	11	2019	Chikwawa	CHH10	3	Animal	Chicken 2	10Hv	enterica	Poona	2566	Positive	20.9269	Positive		S	S	S	S	S	S
34124_8#107	FD08183137	ERR6046252	ERS4364292	25	11	2019	Chikwawa	CHH10	3	Animal	Chicken 3	11Hi	enterica	Gaminara	2152	Positive	20.236	Positive		S	S	S	S	S	S
34124_8#113	FD08183174	ERR6046258	ERS4364293	25	11	2019	Chikwawa	CHH10	3	Animal	Chicken 3	11Xiii	enterica	Gaminara	2152	Positive	20.3382	Positive		S	S	S	S	I	R
34124_8#117	FD08183119	ERR6046262	ERS4364294	25	11	2019	Chikwawa	CHH10	3	Animal	Chicken 4	12Xi	enterica	Amager	293	Positive	19.9565	Positive		S	S	S	S	R	S
34873_1#190	FD08183175	ERR6560145	ERS4364295	25	11	2019	Chikwawa	CHH10	3	Animal	Chicken 4	12H4	enterica	Amager	293	Positive	19.8052	Positive		S	S	S	S	I	S
34873_1#192	FD08182653	ERR6560146	ERS4364296	25	11	2019	Chikwawa	CHH10	3	Animal	Dog 1	19X3	enterica	Typhimurium	313	Positive	20.1448	Positive		S	S	S	S	S	S
34124_8#120	FD08183180	ERR6046265	ERS4364297	25	11	2019	Chikwawa	CHH10	3	Animal	Dog 1	19Hi	enterica	Typhimurium	313	Positive	19.1003	Positive		S	I	S	S	I	S
34124_7#127	FD08183140	ERR6045948	ERS4364298	25	11	2019	Chikwawa	CHH10	3	Environment	Toilet walls	22Hii	enterica	Gaminara	2152	Positive	19.7119	Positive		S	S	S	S	R	S
34124_8#125	FD08183139	ERR6046270	ERS4364299	25	11	2019	Chikwawa	CHH10	3	Environment	Toilet walls	22X3	enterica	Gaminara	2152	Positive	19.1548	Positive		S	S	S	S	S	S
34124_8#133	FD08183156	ERR6046278	ERS4364300	25	11	2019	Chikwawa	CHH11	3	Animal	Dog 1	17X3	enterica	Johannesburg	515	Positive	18.8859	Positive		S	S	S	S	S	S
34124_8#144	FD08183132	ERR6046289	ERS4364301	25	11	2019	Chikwawa	CHH11	3	Animal	Gecko	14Xiv	enterica	Bukavu	5410	Positive	18.9694	Positive		S	S	S	S	S	S
34124_8#140	FD08183193	ERR6046285	ERS4364302	25	11	2019	Chikwawa	CHH11	3	Animal	Dog 1	17Hi	enterica	Johannesburg	515	Positive	19.3868	Positive		S	S	S	S	R	S
34124_8#134	FD08183210	ERR6046279	ERS4364303	25	11	2019	Chikwawa	CHH12	3	Animal	Cow 2	10X2	enterica	Gaminara	2152	Positive	18.8539	Positive		S	S	S	S	S	S
34124_7#147	FD08183168	ERR6045968	ERS4364304	25	11	2019	Chikwawa	CHH11	3	Animal	Gecko	14Xiii	enterica	Bukavu	5410	Positive	18.3436	Positive		S	S	S	S	S	S
34124_8#152	FD08183192	ERR6046297	ERS4364305	25	11	2019	Chikwawa	CHH12	3	Animal	Cow 2	10Xi	enterica	Gaminara	2152	Positive	18.6492	Positive		S	I	S	I	R	S
34124_8#158	FD08183117	ERR6046303	ERS4364306	25	11	2019	Chikwawa	CHH12	3	Animal	Gecko	18Xii	enterica	Gaminara	2152	Positive	20.6837	Positive		S	S	S	S	S	S
34124_8#155	FD08183169	ERR6046300	ERS4364307	25	11	2019	Chikwawa	CHH12	3	Animal	Gecko	18Xi	salamae	II 6,7:z:z6	f42c5d9c92f0d5110b31e1f9847b3d3b76ee9ed8	Positive	19.1394	Positive		S	S	S	S	R	S
34124_8#164	FD08183162	ERR6046309	ERS4364309	29	7	2019	Chikwawa	CHH9	2	Animal	Gecko	22Cv	enterica	Enteritidis	366	Positive	16.5086	Positive		R	S	S	S	S	S
34124_7#166	FD08183161	ERR6045987	ERS4364310	18	11	2019	Chikwawa	CHH2	3	Human	Human	1Xi	enterica	Typhimurium	19	Positive	20.352	Positive	qnrB19	S	R	S	S	I	S
34124_8#170	FD08183208	ERR6046315	ERS4364311	29	7	2019	Chikwawa	CHH3	2	Animal	Puppy 1	11Civ	salamae	II 1,13,23:e,n,x:1,5	f0426de03a3cd548bf1a71877060ac1c1f670914	Positive	20.0914	Positive		S	S	S	S	I	S
34124_8#186	FD08183179	ERR6046331	ERS4364316	29	7	2019	Chikwawa	CHH3	2	Animal	Puppy 3	13Cii	salamae	II 35:z29:e,n,x	09532801ebf3300cda08529de1b379f5e356049c	Positive	19.8392	Positive	fosA7	S	S	S	S	S	S
34124_8#188	FD08183147	ERR6046333	ERS4364317	24	6	2019	Ndirande	NHH2	2	Animal	Cockroach	10Ci	enterica	Poona	2566	Positive	20.6742	Positive		R	S	S	S	I	S
34124_8#192	FD08183154	ERR6046337	ERS4364318	29	7	2019	Chikwawa	CHH3	2	Environment	Outside bootsocks	24Ciii	salamae	II 1,13,23:e,n,x:1,5	f0426de03a3cd548bf1a71877060ac1c1f670914	Positive	20.3586	Positive		S	S	S	S	S	S
34124_8#195	FD08183186	ERR6046340	ERS4364319	21	10	2019	Chikwawa	CHH15	2	Environment	Dirty chitenje	20X1	salamae	II 1,13,23:e,n,x:e,n,x	7004abe10e2249ae5e3d57208e1c65adf8b415ea	Positive	19.7118	Positive		S	S	S	S	S	S
34873_1#196	FD08183134	ERR6560147	ERS4364320	17	6	2019	Chikwawa	CHH1	2	Animal	Gecko	20Cv	enterica	Concord	694	Positive	20.4603	Positive		S	S	S	S	S	S
34124_8#200	FD08183142	ERR6046345	ERS4364322	17	6	2019	Chikwawa	CHH7	2	Environment	Watercarrier inside and out	18Cii	enterica	Sundsvall	488	Positive	17.1726	Positive		S	S	S	S	S	S
34124_8#203	FD08183146	ERR6046348	ERS4364323	6	5	2019	Chikwawa	CHH6	2	Animal	Dog 3	11Ci	enterica	Concord	694	Positive	15.8785	Positive		S	S	S	S	I	S
34873_1#200	FD08183202	ERR6560148	ERS4364324	13	5	2019	Ndirande	NHH9	2	Human	Human	7Xiii	salamae	II 40:b:-	3611	Positive	16.6305	Positive		R	S	S	S	I	S
34124_8#206	FD08183167	ERR6046351	ERS4364325	1	7	2019	Chikwawa	CHH2	2	Environment	Tap handle	20Xii	enterica	Typhimurium	19	Positive	18.3771	Positive	qnrB19	S	R	S	S	I	S
34124_8#208	FD08183184	ERR6046353	ERS4364326	1	7	2019	Chikwawa	CHH2	2	Environment	Tap handle	20Ci	salamae	II 1,4,12,27:b:1,5,7	69a71bc4b64df205737db09d06d9af05ed1547b0	Positive	19.9892	Positive	fosA7	S	S	S	S	I	S
34124_8#212	FD08183160	ERR6046357	ERS4364327	29	7	2019	Chikwawa	CHH3	2	Environment	Outside bootsocks	24Ci	salamae	II 1,13,23:e,n,x:1,5	f0426de03a3cd548bf1a71877060ac1c1f670914	Positive	19.9374	Positive		S	S	S	S	I	S
34124_8#214	FD08183149	ERR6046359	ERS4364328	17	6	2019	Chikwawa	CHH1	2	Animal	Gecko	20Ciii	salamae	II 1,4,12,27:-:1,5	146496c56fbb784ade977af9219779d3f15fd102	Positive	20.5173	Positive	fosA7	S	S	S	S	I	S
34124_8#218	FD08183155	ERR6046363	ERS4364329	8	7	2019	Ndirande	NHH12	2	Environment	Curtain to bedroom	15Ci	enterica	Enteritidis	11	Positive	16.2052	Positive	gyrB	S	I	S	S	S	S
34124_7#221	FD08183185	ERR6046042	ERS4364330	8	7	2019	Ndirande	NHH12	2	Environment	Curtain to bedroom	15Cii	enterica	Enteritidis	11	Positive	16.8747	Positive	gyrB	R	I	S	S	I	S
34124_8#235	FD08183171	ERR6046380	ERS4364335	12	8	2019	Chikwawa	CHH4	2	Animal	Gecko	20Xi	salamae	II 1,13,23:z29:-	e84f965420364fdae846a2a893580c552b7c3a45	Positive	19.7773	Positive		NA	NA	NA	NA	NA	NA
34124_8#239	FD08183129	ERR6046384	ERS4364336	6	5	2019	Chikwawa	CHH6	2	Animal	Dog 3	11Cii	enterica	Enteritidis	366	Positive	15.7255	Positive		S	S	S	S	S	S
34124_8#243	FD08183178	ERR6046388	ERS4364337	29	7	2019	Chikwawa	CHH9	2	Animal	Rodent	23Xii	salamae	II 35:z29:e,n,x	09532801ebf3300cda08529de1b379f5e356049c	Positive	18.7322	Positive	fosA7	S	S	S	S	S	S
34124_8#266	FD08183148	ERR6046411	ERS4364345	12	8	2019	Chikwawa	CHH4	2	Animal	Gecko	20Xiii	salamae	II 1,13,23:z29:-	e84f965420364fdae846a2a893580c552b7c3a45	Positive	20.0499	Positive		NA	NA	NA	NA	NA	NA
34124_8#269	FD08183173	ERR6046414	ERS4364346	18	11	2019	Chikwawa	CHH2	3	Human	Human	1Xii	enterica	Typhimurium	19	Positive	20.3869	Positive	qnrB19	S	S	S	S	S	S
34124_8#281	FD08183176	ERR6046426	ERS4364349	12	8	2019	Chikwawa	CHH4	2	Animal	Rodent	18Xiii	salamae	II 1,4,12,27:b:1,5,7	69a71bc4b64df205737db09d06d9af05ed1547b0	Positive	18.9388	Positive	fosA7	NA	NA	NA	NA	NA	NA
34124_8#283	FD08183165	ERR6046428	ERS4364350	21	10	2019	Chikwawa	CHH15	2	Environment	Dirty chitenje	20H2	salamae	II 1,13,23:e,n,x:e,n,x	7004abe10e2249ae5e3d57208e1c65adf8b415ea	Positive	19.2603	Positive		S	S	S	S	I	S
34124_8#287	FD08183152	ERR6046432	ERS4364351	21	10	2019	Chikwawa	CHH15	2	Animal	Gecko	19XV	salamae	II 1,13,23:e,n,x:e,n,x	7004abe10e2249ae5e3d57208e1c65adf8b415ea	Positive	19.2819	Positive		S	S	S	S	S	S
34124_8#277	FD08183126	ERR6046422	ERS4364352	12	8	2019	Chikwawa	CHH4	2	Animal	Rodent	18Xiii	salamae	II 1,4,12,27:b:1,5,7	69a71bc4b64df205737db09d06d9af05ed1547b0	Positive	17.8424	Positive	fosA7	NA	NA	NA	NA	NA	NA
34124_8#299	FD08183196	ERR6046444	ERS4364356	17	6	2019	Chikwawa	CHH7	2	Environment	Watercarrier inside and out	18Ci	enterica	Sundsvall	488	Positive	17.7083	Positive		S	S	S	S	S	S
34124_8#302	FD08183205	ERR6046447	ERS4364357	6	5	2019	Chikwawa	CHH6	2	Animal	Dog 2	10Xii	salamae	II 6,7:z:z6	686db143e9baa1fb211bbe1e0657176ea665d3fb	Positive	16.288	Positive		S	S	S	S	I	S
34124_8#305	FD08183145	ERR6046450	ERS4364358	29	7	2019	Chikwawa	CHH3	2	Animal	Puppy 3	13Ciii	salamae	II 1,13,23:e,n,x:1,5	f0426de03a3cd548bf1a71877060ac1c1f670914	Positive	19.5422	Positive		S	S	S	S	I	S
34873_1#206	FD08183206	ERR6560150	ERS4364359	29	7	2019	Chikwawa	CHH3	2	Animal	Rats	18Xiv	salamae	II 1,13,23:z29:-	e84f965420364fdae846a2a893580c552b7c3a45	Positive	19.0321	Positive		S	S	S	S	I	S
34873_1#201	FD08182500	ERR6560149	ERS4364362	29	7	2019	Chikwawa	CHH3	2	Animal	Rats	18Xii	salamae	II 1,13,23:z29:-	e84f965420364fdae846a2a893580c552b7c3a45	Positive	19.4135	Positive		S	S	S	S	I	S
34124_8#85	FD08182507	ERR6046230	ERS4364367	26	8	2019	Ndirande	NHH5	2	Environment	Toilet wall/door	23X1	salamae	II 1,9,12,46,27:b:1,5	8708429324c2ecd03873ac4165bbee3646f6ae2c	Positive	29.5002	Positive		S	S	S	S	R	S
34124_8#110	FD08182465	ERR6046255	ERS4364374	11	11	2019	Ndirande	NHH5	3	Animal	Duck 3	15X1	enterica	Haifa	49	Positive	19.9316	Positive		S	S	S	S	R	S
34124_8#114	FD08182520	ERR6046259	ERS4364375	11	11	2019	Ndirande	NHH6	3	Animal	Gecko	9C1	enterica	Oranienburg	1212cfba5ffd6bdf1d2235a15af627b1cd2a752d	Positive	19.1157	Positive	fosA7	S	S	S	S	I	S
34124_7#121	FD08182457	ERR6045942	ERS4364376	11	11	2019	Ndirande	NHH6	3	Animal	Gecko	9C2	enterica	Oranienburg	1212cfba5ffd6bdf1d2235a15af627b1cd2a752d	Positive	18.8541	Positive	fosA7	S	S	S	S	S	S
34124_8#122	FD08182480	ERR6046267	ERS4364377	11	11	2019	Ndirande	NHH6	3	Animal	Gecko	9X2	enterica	Oranienburg	1212cfba5ffd6bdf1d2235a15af627b1cd2a752d	Positive	19.2215	Positive	fosA7	S	S	S	S	S	S
34124_8#128	FD08182493	ERR6046273	ERS4364378	11	11	2019	Ndirande	NHH6	3	Animal	Gecko	9X3	enterica	Oranienburg	1212cfba5ffd6bdf1d2235a15af627b1cd2a752d	Positive	19.9671	Positive	fosA7	S	S	S	R	I	S
34124_8#138	FD08182459	ERR6046283	ERS4364380	18	11	2019	Chikwawa	CHH2	3	Animal	Gecko	5X1	enterica	Kingabwa	546	Positive	31.3685	Positive	fosA7.7	S	S	S	S	I	S
34124_8#142	FD08182483	ERR6046287	ERS4364381	18	11	2019	Chikwawa	CHH2	3	Animal	Gecko	5X2	enterica	Kingabwa	546	Positive	30.3434	Positive	fosA7.7	S	S	S	S	S	S
34873_1#2	FD08182479	ERR6560097	ERS4364384	12	8	2019	Chikwawa	CHH14	1	Animal	Cow 2	6Xv	salamae	II 1,9,12,46,27:b:1,5	8708429324c2ecd03873ac4165bbee3646f6ae2c	Positive	17.646	positive		R	S	S	S	S	S
34124_8#323	FD08182511	ERR6046468	ERS4364385	8	7	2019	Ndirande	NHH12	2	Animal	Puppy 1	9Civ	enterica	Enteritidis	11	Positive	16.3636	Positive	gyrB	S	S	S	S	S	S
34124_8#1	FD08182527	ERR6046146	ERS4364386	6	5	2019	Chikwawa	CHH6	2	Animal	Dog 2	10Civ	salamae	II 6,7:z:z6	686db143e9baa1fb211bbe1e0657176ea665d3fb	Positive	16.3207	Positive		S	S	S	S	I	S
34124_8#6	FD08182518	ERR6046151	ERS4364387	21	10	2019	Chikwawa	CHH15	2	Animal	Gecko	19X1	salamae	II 1,13,23:-:e,n,x	df5f96601d7b48791e7fda9db19704dd5deba071	Positive	19.4565	Positive		S	S	I	S	I	S
34124_8#9	FD08182487	ERR6046154	ERS4364388	6	5	2019	Chikwawa	CHH6	2	Human	Human	2Ci	enterica	Jangwani	3918	Positive	16.4861	Positive		S	S	S	S	S	S
34746_4#15	FD08182533	ERR6560096	ERS4364389	6	5	2019	Chikwawa	CHH6	2	Animal	Dog 2	10Xi	salamae	II 6,7:z:z6	686db143e9baa1fb211bbe1e0657176ea665d3fb	Positive	34.2922	Positive		R	I	S	S	S	S
34124_7#36	FD08182515	ERR6045857	ERS4364397	17	6	2019	Chikwawa	CHH7	2	Animal	Gecko	13Cii	salamae	II 39:a:1,5,7	89c7641d4772dbce1b15606633bab0ea2d7d3656	Positive	17.5983	Positive		S	S	S	S	S	S
34124_7#44	FD08182506	ERR6045865	ERS4364399	6	5	2019	Chikwawa	CHH6	2	Environment	Dirt on chicken coop	15Ci	salamae	II 1,4,12,27:e,n,x:e,n,x	dcddf6d40590312599e13afb8444551a09fc30ad	Positive	16.5883	Positive		S	S	S	S	I	S
34124_8#46	FD08182537	ERR6046191	ERS4364400	6	5	2019	Chikwawa	CHH6	2	Environment	Dirt on chicken coop	15Xi	salamae	II 1,4,12,27:e,n,x:e,n,x	dcddf6d40590312599e13afb8444551a09fc30ad	Positive	16.9825	Positive		R	S	S	S	S	S
34124_7#57	FD08182488	ERR6045878	ERS4364402	17	6	2019	Chikwawa	CHH7	2	Animal	Gecko	13Ciii	salamae	II 39:a:1,5,7	89c7641d4772dbce1b15606633bab0ea2d7d3656	Positive	18.2939	Positive		S	S	S	S	I	S
34124_8#58	FD08182472	ERR6046203	ERS4364403	21	10	2019	Chikwawa	CHH15	2	Animal	Duck 2	12H2	enterica	Typhimurium	19	Positive	19.9469	Positive		S	S	S	S	R	S
34124_7#64	FD08182477	ERR6045885	ERS4364404	21	10	2019	Chikwawa	CHH15	2	Animal	Duck 2	12H3	enterica	Typhimurium	19	Positive	19.5362	Positive		S	S	S	S	S	S
34124_8#72	FD08182474	ERR6046217	ERS4364405	21	10	2019	Chikwawa	CHH15	2	Animal	Duck 1	11X5	enterica	Typhimurium	19	Positive	19.7169	Positive		S	S	S	I	I	S
34124_7#66	FD08182495	ERR6045887	ERS4364406	21	10	2019	Chikwawa	CHH15	2	Animal	Duck 1	11X2	enterica	Typhimurium	19	Positive	20.4854	Positive		S	S	S	S	S	S
34124_8#74	FD08182501	ERR6046219	ERS4364407	21	10	2019	Chikwawa	CHH14	2	Animal	Gecko	16H1	salamae	II 1,9,12,46,27:b:1,5	8708429324c2ecd03873ac4165bbee3646f6ae2c	Positive	20.8832	Positive		S	S	S	S	S	S
34124_8#78	FD08182499	ERR6046223	ERS4364408	21	10	2019	Chikwawa	CHH14	2	Animal	Gecko	16X5	salamae	II 1,9,12,46,27:b:1,5	8708429324c2ecd03873ac4165bbee3646f6ae2c	Positive	20.19	Positive		S	S	S	S	R	S
34873_1#15	FD08182525	ERR6560100	ERS4364412	19	8	2019	Chikwawa	CHH15	1	Animal	Goat 2	10Xiv	salamae	II 6,7:z:z6	f42c5d9c92f0d5110b31e1f9847b3d3b76ee9ed8	Positive	15.182	positive		S	S	S	S	S	S
34873_1#17	FD08182446	ERR6560101	ERS4364413	19	8	2019	Chikwawa	CHH15	1	Animal	Goat 2	10Xiv	salamae	II 35:g,z62:e,n,x	f6a71445f3cea56fe6f1c79ac6786aa283360447	Positive	15.5972	positive	fosA7	S	S	S	S	S	S
34873_1#26	FD08182524	ERR6560103	ERS4364414	19	8	2019	Chikwawa	CHH15	1	Animal	Duck 1	18Hv	enterica	Johannesburg	512	Positive	16.3949	positive		S	S	S	S	I	S
34873_1#24	FD08182450	ERR6560102	ERS4364416	19	8	2019	Chikwawa	CHH15	1	Animal	Duck 1	18Xi	salamae	II 35:g,z62:e,n,x	f6a71445f3cea56fe6f1c79ac6786aa283360447	Positive	14.4514	positive	fosA7	S	S	S	S	S	S
34873_1#59	FD08182475	ERR6560111	ERS4364422	6	5	2019	Chikwawa	CHH6	2	Animal	Chicken 5	7Xiii	enterica	Poona	2566	Positive	35.442	Positive		R	S	S	S	S	S
34873_1#75	FD08183207	ERR6560115	ERS4364428	4	3	2019	Chikwawa	CHH6	1	Animal	Chicken 4	12Ci	salamae	II 1,13,23:z29:-	2beab0bb1349af1c17145f051c154159fd3ffe4a	Positive	16.3086	Positive		S	S	S	S	I	S
34873_1#79	FD08182522	ERR6560116	ERS4364429	4	3	2019	Chikwawa	CHH6	1	Animal	Chicken 4	12Civ	salamae	II 1,13,23:z29:-	2beab0bb1349af1c17145f051c154159fd3ffe4a	Positive	15.2322	Positive		S	S	S	S	S	S
34873_1#81	FD08182535	ERR6560117	ERS4364430	4	3	2019	Chikwawa	CHH6	1	Animal	Chicken 5	13Xv	salamae	II 28:m,t:[e,n,x]	1af8279c263ccffa74afdaea7fe06d1999e71e4c	Positive	19.0059	Positive	fosA7	S	S	S	S	I	S
34873_1#87	FD08182462	ERR6560118	ERS4364431	4	3	2019	Chikwawa	CHH6	1	Animal	Chicken 10	17Ci	enterica	Berkeley	3242	Positive	17.5645	Positive		S	S	S	S	I	S
34873_1#108	FD08182491	ERR6560123	ERS4364436	1	7	2019	Chikwawa	CHH12	1	Animal	Pig 1- end R	13Cv	salamae	II 1,9,12,46,27:e,n,x:1,5	35f381a35fb33d5ff0dffe03e4ea82231455d941	Positive	17.0079	positive		R	S	S	S	S	S
34873_1#118	FD08182471	ERR6560126	ERS4364439	19	8	2019	Chikwawa	CHH15	1	Animal	Gecko	8Xiii	salamae	II 6,7:z:z6	f42c5d9c92f0d5110b31e1f9847b3d3b76ee9ed8	Positive	15.3949	positive		S	S	S	S	I	S
34873_1#131	FD08182517	ERR6560129	ERS4364444	8	7	2019	Ndirande	NHH12	2	Animal	Puppy 1	9Ci	enterica	Enteritidis	11	Positive	15.7264	Positive	gyrB	S	I	S	S	S	S
34873_1#144	FD08182490	ERR6560132	ERS4364449	12	8	2019	Chikwawa	CHH10	2	Human	Human	4Xi	salamae	II 41:l,[z13],[z28]:z39	d7bc76a2a5d67dfe30c57ada2885231ec0d9f154	Positive	33.7525	Positive		R	S	S	S	R	S
34873_1#146	FD08182523	ERR6560133	ERS4364450	1	7	2019	Chikwawa	CHH2	2	Environment	Tap handle	20Cv	enterica	Typhimurium	19	Positive	18.4162	Positive	qnrB19	R	R	S	S	S	S
34873_1#154	FD08182528	ERR6560135	ERS4364451	19	8	2019	Chikwawa	CHH5	3	Animal	Gecko	6Xv	salamae	II 41:l,[z13],[z28]:z39	d7bc76a2a5d67dfe30c57ada2885231ec0d9f154	Positive	18.2963	Positive		S	S	S	S	S	S
34873_1#152	FD08182516	ERR6560134	ERS4364452	19	8	2019	Chikwawa	CHH5	3	Animal	Gecko	6Xii	salamae	II 41:l,[z13],[z28]:z39	d7bc76a2a5d67dfe30c57ada2885231ec0d9f154	Positive	18.79	Positive		S	S	S	S	I	S
34873_1#159	FD08182478	ERR6560136	ERS4364453	19	8	2019	Chikwawa	CHH5	3	Animal	Duck 4	13Xi	enterica	Weltevreden	365	Positive	18.5839	Positive		S	S	S	S	S	S
40441_1#7	FD15086020_CHH2_23	ERR10124506	ERS7160555	10	12	2018	Chikwawa	CHH2	1	Animal	Dog	23Cii	enterica	Kibusi	4999	Positive	19.9466	Positive		S	S	S	S	S	S
40441_1#37	FD15086027_CHH5_22	ERR10124536	ERS7160568	25	2	2019	Chikwawa	CHH5	1	Animal	Gecko	22Xi	enterica	Ahuza	2215	Positive	15.4697	Positive	fosA7.7	S	S	S	S	S	S
40441_1#45	FD15086031_NHH9_11	ERR10124544	ERS7160575	1	4	2019	Ndirande	NHH9	1	Animal	Dog 1	11Cv	enterica	Enteritidis	11	Positive	17.0708	Positive		R	S	S	S	I	S
40441_1#69	FD15086035_NHH10_4	ERR10124568	ERS7160584	8	4	2019	Ndirande	NHH10	1	Animal	Female dog 4	4Cii	enterica	Oranienburg	174	Positive	20.4031	Positive	fosA7	S	S	S	S	S	S
40441_1#129	FD15086049_CHH14_6	ERR10124628	ERS7160607	12	8	2019	Chikwawa	CHH14	1	Animal	Cow 2	6Xiv	salamae	II 1,9,12,46,27:b:1,5	8708429324c2ecd03873ac4165bbee3646f6ae2c	Positive	17.9793	positive		S	S	S	S	S	S
40441_1#163	FD15086058_2CHH6_2	ERR10124662	ERS7160626	6	5	2019	Chikwawa	CHH6	2	Human	Human	2	enterica	Jangwani	3918	Positive	17.6707	Positive		S	S	S	S	S	S
40441_1#197	FD15086068_2CHH9_22	ERR10124696	ERS7160643	29	7	2019	Chikwawa	CHH9	2	Animal	Gecko	22	enterica	Enteritidis	366	Positive	16.2238	Positive		S	S	S	S	S	S
40441_1#199	FD15086069_2CHH9_23	ERR10124698	ERS7160644	29	7	2019	Chikwawa	CHH9	2	Animal	Rodent	23	salamae	II 35:z29:e,n,x	09532801ebf3300cda08529de1b379f5e356049c	Positive	18.7322	Positive	fosA7	S	S	S	S	S	S
40441_1#207	FD15086078_3CHH2_5	ERR10124706	ERS7160660	1	7	2019	Chikwawa	CHH2	2	Animal	Gecko	5Cii	salamae	II 1,4,12,27:-:1,5	146496c56fbb784ade977af9219779d3f15fd102	Positive	19.6698	Positive	fosA7	S	S	S	S	I	S
40441_1#205	FD15086077_3NHH2_10	ERR10124704	ERS7160662	24	6	2019	Ndirande	NHH2	2	Animal	Cockroach	10Ciii	enterica	Poona	2566	Positive	19.973	Positive		S	S	S	S	S	S
40441_1#225	FD15086079_3CHH2_10	ERR10124724	ERS7160663	1	7	2019	Chikwawa	CHH2	2	Animal	Chicken 1	10Xi	salamae	II 1,4,12,27:-:1,5	146496c56fbb784ade977af9219779d3f15fd102	Positive	21.0038	Positive	fosA7	R	S	S	S	S	S
40441_1#229	FD15086081_3CHH3_11	ERR10124728	ERS7160667	29	7	2019	Chikwawa	CHH3	2	Animal	Puppy 1	11Ci	salamae	II 1,13,23:e,n,x:1,5	f0426de03a3cd548bf1a71877060ac1c1f670914	Positive	20.1252	Positive		S	S	S	S	S	S
40441_1#237	FD15086086_3CHH5_15	ERR10124736	ERS7160676	19	8	2019	Chikwawa	CHH5	3	Animal	Duck 1	15Xii	enterica	Weltevreden	365	Positive	17.4664	Positive	fosA7	S	S	S	S	S	S
40441_1#235	FD15086085_3CHH4_18	ERR10124734	ERS7160677	12	8	2019	Chikwawa	CHH4	2	Animal	Rodent	18Xii	salamae	II 1,4,12,27:b:1,5,7	69a71bc4b64df205737db09d06d9af05ed1547b0	Positive	17.8424	Positive	fosA7	NA	NA	NA	NA	NA	NA
40441_1#257	FD15086088_3NHH6_9	ERR10124756	ERS7160682	11	11	2019	Ndirande	NHH6	3	Animal	Gecko	9C1	enterica	Oranienburg	1212cfba5ffd6bdf1d2235a15af627b1cd2a752d	Positive	19.1157	Positive	fosA7	S	S	S	S	I	S
40441_1#261	FD15086090_3CHH2_5	ERR10124760	ERS7160686	18	11	2019	Chikwawa	CHH2	3	Animal	Gecko	5X1	enterica	Kingabwa	546	Positive	31.3685	Positive	fosA7.7	S	S	S	S	I	S
40441_1#265	FD15086092_3CHH2_18	ERR10124764	ERS7160708	25	11	2019	Chikwawa	CHH12	3	Animal	Gecko	18H1	salamae	II 6,7:z:z6	f42c5d9c92f0d5110b31e1f9847b3d3b76ee9ed8	Positive	19.7755	Positive		NA	NA	NA	NA	NA	NA
40441_1#291	FD15086099_3CHH4_18	ERR10124790	ERS7160719	12	8	2019	Chikwawa	CHH4	2	Animal	Rodent	18Xiii	salamae	II 1,4,12,27:b:1,5,7	69a71bc4b64df205737db09d06d9af05ed1547b0	Positive	18.9388	Positive	fosA7	NA	NA	NA	NA	NA	NA
40441_1#295	FD15086101_3CHH2_5	ERR10124794	ERS7160724	18	11	2019	Chikwawa	CHH2	3	Animal	Gecko	5X2	enterica	Kingabwa	546	Positive	30.3434	Positive	fosA7.7	S	S	S	S	S	S

## Sheet: Panaroo 227 core gene tree
Core gene alignement created using Panaroo
This data has been used to construct Figure 2.
(34124_7_80.spades:0.0000000411,((((((((34124_8_200.spades:0.0000000146,34124_8_299.spades:0.0000000146):0.0005478743,((34124_8_40.spades:0.0000000146,34124_8_34.spades:0.0000000146):0.0000000146,34124_8_196.spades:0.0000000146):0.0005341993):0.0014899296,(((40441_1_163.spades:0.0000001608,34124_8_9.spades:0.0000000146):0.0000134066,(34124_8_70.spades:0.0000000146,34124_8_60.spades:0.0000001607):…

## Sheet: Core SNP matrix
Core SNP matrix
This data has been used to construct Table 1 and Supplementary Figure 5.
	34124_7#80.spades	34124_8#200.spades	34124_8#235.spades	34124_8#207.spades	34124_8#138.spades	34124_8#26.spades	34124_8#312.spades	34124_8#91.spades	34124_8#113.spades	34873_1#192.spades	34124_8#165.spades	34124_8#285.spades	34124_8#322.spades	34124_8#33.spades	34873_1#200.spades	34124_8#67.spades	34124_8#144.spades	34873_1#190.spades	34124_7#278.spades	34124_8#213.spades	40441_1#163.spades	34124_8#167.spades	34124_8#110.spades	34124_8#208.spades	34746_4#7.spades	34873_1#2.spades	34124_8#156.spades	40441_1#295.spades	34124_8#299.spades	40441_1#257.spades	34124_8#117.spades	34124_8#124.spades	34124_8#192.spades	34124_8#277.spades	34124_8#39.spades	34124_8#31.spades	34124_8#56.spades	34124_8#78.spades	34124_8#323.spades	34124_8#286.spades	34124_8#25.spades	34873_1#146.spades	34873_1#75.spades	34124_8#266.spades	34124_8#75.spades	40441_1#265.spades	34124_8#5.spades	34124_7#260.spades	40441_1#69.spades
34124_7#80.spades	0	20046	88256	94	34740	88247	87445	19	20216	34715	34605	87320	87754	87645	87369	87281	20974	34353	87616	34526	19684	34610	34429	87417	32565	87594	20245	34755	20046	20903	34352	35555	87616	87377	87216	20209	19761	87571	34607	88273	87350	34450	88291	88242	34511	87171	32615	20253	20915
34124_8#200.spades	20046	0	88507	20032	34921	88514	87763	20044	20543	34994	34807	87603	87966	87921	87659	87598	21321	34307	87868	34674	19694	34812	34455	87694	32628	87872	20566	34923	0	20859	34306	35567	87878	87650	87470	20538	20834	87851	34807	88537	87585	34734	88537	88498	34631	87477	32676	20574	20873
34124_8#235.spades	88256	88507	0	88250	88478	4665	15943	88260	88614	88399	88548	37166	16188	15938	36993	16258	88768	88162	15946	88838	88364	88552	88380	16353	88022	16144	88631	88500	88508	88340	88161	88456	16163	16305	16163	88623	88427	16116	88547	4665	16036	88391	5120	3	88290	36094	88154	88639	88297
34124_8#207.spades	94	20032	88250	0	34729	88247	87429	87	20208	34695	34590	87293	87724	87627	87343	87254	20952	34332	87590	34510	19676	34595	34406	87390	32554	87568	20237	34730	20032	20896	34331	35531	87585	87350	87192	20201	19750	87545	34592	88273	87320	34431	88291	88240	34492	87142	32604	20245	20910
34124_8#138.spades	34740	34921	88478	34729	0	88484	87682	34739	34814	23911	25092	87507	87889	87872	87619	87587	34925	24016	87821	25343	34514	25092	23898	87636	28979	87881	34836	0	34921	34746	24015	27200	87906	87581	87355	34809	34635	87858	25089	88510	87573	23634	88508	88464	23811	87397	29011	34836	34749
34124_8#26.spades	88247	88514	4665	88247	88484	0	16240	88251	88625	88437	88586	36847	16385	16207	36730	16363	88794	88161	16199	88857	88361	88590	88412	16641	88037	16445	88605	88505	88515	88377	88160	88509	16350	16594	16380	88634	88438	16420	88584	35	16353	88427	5259	4656	88339	35646	88169	88607	88333
34124_8#312.spades	87445	87763	15943	87429	87682	16240	0	87449	87785	87627	87732	36006	11947	12569	35866	12289	87900	87344	12531	88094	87562	87736	87590	12402	87306	12622	87798	87698	87764	87603	87343	87694	12721	12405	12173	87795	87663	12597	87730	16243	12769	87606	15948	15933	87539	34991	87441	87798	87557
34124_8#91.spades	19	20044	88260	87	34739	88251	87449	0	20226	34718	34608	87325	87758	87649	87372	87286	20966	34352	87621	34537	19687	34613	34428	87420	32576	87598	20255	34754	20044	20910	34351	35554	87620	87380	87219	20219	19768	87575	34610	88277	87354	34453	88295	88245	34512	87173	32626	20263	20924
34124_8#113.spades	20216	20543	88614	20208	34814	88625	87785	20226	0	34896	34641	87687	88085	88028	87730	87715	20920	34360	87920	34638	20652	34646	34604	87790	32608	87990	143	34817	20543	21201	34359	35407	87958	87749	87516	32	21280	87969	34641	88648	87697	34625	88664	88604	34414	87580	32670	149	21211
34873_1#192.spades	34715	34994	88399	34695	23911	88437	87627	34718	34896	0	24822	87433	87835	87778	87485	87512	35015	23898	87693	25587	34656	24822	15349	87596	28771	87747	34918	23914	34994	34574	23897	27015	87798	87526	87281	34890	34674	87726	24820	88462	87497	638	88448	88386	23737	87242	28798	34923	34579
34124_8#165.spades	34605	34807	88548	34590	25092	88586	87732	34608	34641	24822	0	87582	87872	87835	87605	87547	34869	24580	87797	26800	34630	2	24283	87603	28848	87860	34662	25094	34807	34525	24579	27044	87883	87559	87355	34635	34647	87838	13	88609	87528	24567	88616	88535	24853	87439	28873	34668	34522
34124_8#285.spades	87320	87603	37166	87293	87507	36847	36006	87325	87687	87433	87582	0	36054	36051	10203	36091	87827	87147	36093	87884	87412	87586	87316	35943	87198	35907	87668	87511	87603	87449	87146	87457	36043	35967	35766	87698	87524	35884	87580	36855	36126	87397	37002	37158	87333	22528	87311	87664	87401
34124_8#322.spades	87754	87966	16188	87724	87889	16385	11947	87758	88085	87835	87872	36054	0	12212	35895	10829	88212	87558	12380	88289	87793	87877	87745	11552	87499	12126	88099	87895	87967	87798	87557	87900	12716	11400	12353	88097	87881	12101	87872	16387	12606	87809	16241	16178	87770	35069	87625	88107	87751
34124_8#33.spades	87645	87921	15938	87627	87872	16207	12569	87649	88028	87778	87835	36051	12212	0	35942	12310	88162	87507	12869	88315	87715	87839	87703	12496	87475	12703	88042	87888	87922	87754	87506	87851	12575	12452	12546	88037	87860	12678	87834	16210	12743	87770	16045	15928	87713	35117	87608	88050	87707
34873_1#200.spades	87369	87659	36993	87343	87619	36730	35866	87372	87730	87485	87605	10203	35895	35942	0	36016	87888	87202	35988	87971	87450	87609	87365	35792	87230	35767	87714	87623	87659	87486	87201	87514	35900	35815	35646	87741	87584	35741	87603	36738	35960	87459	36896	36984	87415	22417	87338	87710	87439
34124_8#67.spades	87281	87598	16258	87254	87587	16363	12289	87286	87715	87512	87547	36091	10829	12310	36016	0	87726	87241	12256	87945	87390	87553	87453	11361	87194	11879	87725	87593	87598	87416	87240	87617	12639	10998	12855	87721	87537	11856	87549	16365	13054	87505	16223	16248	87425	35128	87312	87735	87374
34124_8#144.spades	20974	21321	88768	20952	34925	88794	87900	20966	20920	35015	34869	87827	88212	88162	87888	87726	0	34520	88075	34773	20095	34874	34645	87908	32813	88118	20937	34925	21321	21185	34519	35668	88063	87864	87702	20909	22002	88097	34872	88816	87823	34746	88832	88756	34773	87731	32869	20943	21192
34873_1#190.spades	34353	34307	88162	34332	24016	88161	87344	34352	34360	23898	24580	87147	87558	87507	87202	87241	34520	0	87403	25676	34243	24580	22794	87270	28620	87530	34380	24016	34307	34189	1	26768	87504	87226	87035	34358	34175	87509	24577	88187	87215	23666	88196	88149	23433	87044	28645	34383	34189
34124_7#278.spades	87616	87868	15946	87590	87821	16199	12531	87621	87920	87693	87797	36093	12380	12869	35988	12256	88075	87403	0	88184	87658	87804	87624	12241	87397	11560	87939	87829	87868	87711	87402	87815	12706	12297	12788	87929	87790	11535	87798	16201	12514	87686	15971	15936	87633	35115	87527	87939	87662
34124_8#213.spades	34526	34674	88838	34510	25343	88857	88094	34537	34638	25587	26800	87884	88289	88315	87971	87945	34773	25676	88184	0	34503	26800	25414	88054	28279	88278	34658	25343	34674	34416	25675	28394	88253	87998	87769	34632	34377	88256	26797	88879	88008	25375	88886	88825	26181	87794	28309	34661	34419
40441_1#163.spades	19684	19694	88364	19676	34514	88361	87562	19687	20652	34656	34630	87412	87793	87715	87450	87390	20095	34243	87658	34503	0	34635	34268	87511	32593	87722	20684	34515	19694	20835	34242	35376	87721	87476	87283	20645	20089	87699	34633	88389	87393	34405	88393	88352	34365	87266	32652	20690	20849
34124_8#167.spades	34610	34812	88552	34595	25092	88590	87736	34613	34646	24822	2	87586	87877	87839	87609	87553	34874	24580	87804	26800	34635	0	24283	87607	28848	87864	34667	25094	34812	34530	24579	27048	87887	87563	87356	34640	34652	87842	13	88613	87532	24567	88620	88539	24853	87442	28873	34673	34527
34124_8#110.spades	34429	34455	88380	34406	23898	88412	87590	34428	34604	15349	24283	87316	87745	87703	87365	87453	34645	22794	87624	25414	34268	24283	0	87476	28496	87700	34628	23898	34455	34299	22793	26597	87759	87425	87213	34601	34301	87679	24280	88437	87434	15043	88434	88363	23343	87222	28524	34630	34293
34124_8#208.spades	87417	87694	16353	87390	87636	16641	12402	87420	87790	87596	87603	35943	11552	12496	35792	11361	87908	87270	12241	88054	87511	87607	87476	0	87233	11357	87806	87642	87695	87538	87270	87633	12513	1365	12792	87799	87584	11332	87602	16646	12574	87571	16382	16343	87450	34834	87350	87814	87490
34746_4#7.spades	32565	32628	88022	32554	28979	88037	87306	32576	32608	28771	28848	87198	87499	87475	87230	87194	32813	28620	87397	28279	32593	28848	28496	87233	0	87458	32630	28980	32628	32531	28619	29998	87445	87173	86952	32603	32621	87435	28845	88063	87146	28485	88052	88009	28836	87054	0	32639	32531
34873_1#2.spades	87594	87872	16144	87568	87881	16445	12622	87598	87990	87747	87860	35907	12126	12703	35767	11879	88118	87530	11560	88278	87722	87864	87700	11357	87458	0	88001	87887	87873	87730	87529	87887	12394	11320	12543	87999	87769	37	87858	16450	12517	87748	16153	16134	87720	34895	87585	88009	87685
34124_8#156.spades	20245	20566	88631	20237	34836	88605	87798	20255	143	34918	34662	87668	88099	88042	87714	87725	20937	34380	87939	34658	20684	34667	34628	87806	32630	88001	0	34840	20566	21229	34379	35428	87968	87763	87534	149	21298	87980	34664	88628	87714	34658	88649	88619	34438	87568	32692	8	21239
40441_1#295.spades	34755	34923	88500	34730	0	88505	87698	34754	34817	23914	25094	87511	87895	87888	87623	87593	34925	24016	87829	25343	34515	25094	23898	87642	28980	87887	34840	0	34923	34748	24015	27200	87912	87587	87361	34812	34636	87864	25091	88531	87579	23636	88529	88486	23814	87402	29012	34840	34751
34124_8#299.spades	20046	0	88508	20032	34921	88515	87764	20044	20543	34994	34807	87603	87967	87922	87659	87598	21321	34307	87868	34674	19694	34812	34455	87695	32628	87873	20566	34923	0	20859	34306	35567	87879	87651	87471	20538	20834	87852	34807	88538	87586	34734	88538	88499	34631	87478	32676	20574	20873
40441_1#257.spades	20903	20859	88340	20896	34746	88377	87603	20910	21201	34574	34525	87449	87798	87754	87486	87416	21185	34189	87711	34416	20835	34530	34299	87538	32531	87730	21229	34748	20859	0	34188	35285	87725	87512	87303	21197	19838	87709	34527	88404	87441	34327	88388	88329	34435	87363	32586	21237	95
34124_8#117.spades	34352	34306	88161	34331	24015	88160	87343	34351	34359	23897	24579	87146	87557	87506	87201	87240	34519	1	87402	25675	34242	24579	22793	87270	28619	87529	34379	24015	34306	34188	0	26767	87503	87226	87034	34357	34174	87508	24576	88186	87214	23665	88195	88148	23432	87043	28644	34382	34188
34124_8#124.spades	35555	35567	88456	35531	27200	88509	87694	35554	35407	27015	27044	87457	87900	87851	87514	87617	35668	26768	87815	28394	35376	27048	26597	87633	29998	87887	35428	27200	35567	35285	26767	0	87859	87569	87403	35401	35402	87865	27045	88535	87579	26740	88519	88442	26973	87329	30026	35428	35270
34124_8#192.spades	87616	87878	16163	87585	87906	16350	12721	87620	87958	87798	87883	36043	12716	12575	35900	12639	88063	87504	12706	88253	87721	87887	87759	12513	87445	12394	87968	87912	87879	87725	87503	87859	0	12422	12427	87966	87816	12369	87884	16352	12643	87768	16178	16161	87748	34871	87580	87968	87678
34124_8#277.spades	87377	87650	16305	87350	87581	16594	12405	87380	87749	87526	87559	35967	11400	12452	35815	10998	87864	87226	12297	87998	87476	87563	87425	1365	87173	11320	87763	87587	87651	87512	87226	87569	12422	0	12828	87758	87551	11295	87558	16599	12585	87515	16336	16295	87429	34867	87301	87763	87464
34124_8#39.spades	87216	87470	16163	87192	87355	16380	12173	87219	87516	87281	87355	35766	12353	12546	35646	12855	87702	87035	12788	87769	87283	87356	87213	12792	86952	12543	87534	87361	87471	87303	87034	87403	12427	12828	0	87528	87353	12518	87351	16383	12436	87267	16203	16153	87239	34710	87083	87536	87256
34124_8#31.spades	20209	20538	88623	20201	34809	88634	87795	20219	32	34890	34635	87698	88097	88037	87741	87721	20909	34358	87929	34632	20645	34640	34601	87799	32603	87999	149	34812	20538	21197	34357	35401	87966	87758	87528	0	21271	87978	34637	88657	87708	34621	88672	88612	34407	87592	32665	157	21207
34124_8#56.spades	19761	20834	88427	19750	34635	88438	87663	19768	21280	34674	34647	87524	87881	87860	87584	87537	22002	34175	87790	34377	20089	34652	34301	87584	32621	87769	21298	34636	20834	19838	34174	35402	87816	87551	87353	21271	0	87746	34647	88467	87495	34426	88443	88417	34483	87334	32663	21304	19849
34124_8#78.spades	87571	87851	16116	87545	87858	16420	12597	87575	87969	87726	87838	35884	12101	12678	35741	11856	88097	87509	11535	88256	87699	87842	87679	11332	87435	37	87980	87864	87852	87709	87508	87865	12369	11295	12518	87978	87746	0	87836	16425	12491	87727	16125	16106	87697	34867	87562	87988	87664
34124_8#323.spades	34607	34807	88547	34592	25089	88584	87730	34610	34641	24820	13	87580	87872	87834	87603	87549	34872	24577	87798	26797	34633	13	24280	87602	28845	87858	34664	25091	34807	34527	24576	27045	87884	87558	87351	34637	34647	87836	0	88607	87526	24564	88614	88534	24850	87436	28870	34670	34524
34124_8#286.spades	88273	88537	4665	88273	88510	35	16243	88277	88648	88462	88609	36855	16387	16210	36738	16365	88816	88187	16201	88879	88389	88613	88437	16646	88063	16450	88628	88531	88538	88404	88186	88535	16352	16599	16383	88657	88467	16425	88607	0	16355	88452	5261	4656	88359	35654	88195	88630	88360
34124_8#25.spades	87350	87585	16036	87320	87573	16353	12769	87354	87697	87497	87528	36126	12606	12743	35960	13054	87823	87215	12514	88008	87393	87532	87434	12574	87146	12517	87714	87579	87586	87441	87214	87579	12643	12585	12436	87708	87495	12491	87526	16355	0	87478	16061	16026	87412	35127	87281	87714	87390
34873_1#146.spades	34450	34734	88391	34431	23634	88427	87606	34453	34625	638	24567	87397	87809	87770	87459	87505	34746	23666	87686	25375	34405	24567	15043	87571	28485	87748	34658	23636	34734	34327	23665	26740	87768	87515	87267	34621	34426	87727	24564	88452	87478	0	88428	88378	23468	87221	28513	34663	34332
34873_1#75.spades	88291	88537	5120	88291	88508	5259	15948	88295	88664	88448	88616	37002	16241	16045	36896	16223	88832	88196	15971	88886	88393	88620	88434	16382	88052	16153	88649	88529	88538	88388	88195	88519	16178	16336	16203	88672	88443	16125	88614	5261	16061	88428	0	5111	88358	35944	88182	88651	88344
34124_8#266.spades	88242	88498	3	88240	88464	4656	15933	88245	88604	88386	88535	37158	16178	15928	36984	16248	88756	88149	15936	88825	88352	88539	88363	16343	88009	16134	88619	88486	88499	88329	88148	88442	16161	16295	16153	88612	88417	16106	88534	4656	16026	88378	5111	0	88277	36085	88141	88629	88286
34124_8#75.spades	34511	34631	88290	34492	23811	88339	87539	34512	34414	23737	24853	87333	87770	87713	87415	87425	34773	23433	87633	26181	34365	24853	23343	87450	28836	87720	34438	23814	34631	34435	23432	26973	87748	87429	87239	34407	34483	87697	24850	88359	87412	23468	88358	88277	0	87174	28870	34443	34436
40441_1#265.spades	87171	87477	36094	87142	87397	35646	34991	87173	87580	87242	87439	22528	35069	35117	22417	35128	87731	87044	35115	87794	87266	87442	87222	34834	87054	34895	87568	87402	87478	87363	87043	87329	34871	34867	34710	87592	87334	34867	87436	35654	35127	87221	35944	36085	87174	0	87155	87564	87320
34124_8#5.spades	32615	32676	88154	32604	29011	88169	87441	32626	32670	28798	28873	87311	87625	87608	87338	87312	32869	28645	87527	28309	32652	28873	28524	87350	0	87585	32692	29012	32676	32586	28644	30026	87580	87301	87083	32665	32663	87562	28870	88195	87281	28513	88182	88141	28870	87155	0	32701	32586
34124_7#260.spades	20253	20574	88639	20245	34836	88607	87798	20263	149	34923	34668	87664	88107	88050	87710	87735	20943	34383	87939	34661	20690	34673	34630	87814	32639	88009	8	34840	20574	21237	34382	35428	87968	87763	87536	157	21304	87988	34670	88630	87714	34663	88651	88629	34443	87564	32701	0	21247
40441_1#69.spades	20915	20873	88297	20910	34749	88333	87557	20924	21211	34579	34522	87401	87751	87707	87439	87374	21192	34189	87662	34419	20849	34527	34293	87490	32531	87685	21239	34751	20873	95	34188	35270	87678	87464	87256	21207	19849	87664	34524	88360	87390	34332	88344	88286	34436	87320	32586	21247	0
40441_1#237.spades	32586	32647	88122	32575	28984	88137	87409	32597	32643	28771	28846	87279	87592	87576	87306	87280	32839	28618	87496	28280	32625	28846	28497	87318	0	87553	32665	28985	32647	32556	28617	29997	87548	87269	87051	32638	32633	87530	28843	88163	87249	28486	88150	88109	28842	87124	0	32674	32556
34124_8#271.spades	87480	87771	36800	87454	87688	36380	35681	87482	87866	87559	87749	22716	35706	35694	22571	35700	88024	87335	35790	88087	87482	87753	87496	35548	87369	35560	87851	87695	87772	87597	87334	87595	35572	35568	35331	87878	87652	35532	87747	36392	35767	87544	36713	36792	87459	16105	87473	87847	87547
34124_8#268.spades	87378	87651	16304	87351	87580	16593	12404	87381	87750	87525	87558	35966	11399	12453	35814	10997	87863	87225	12294	87999	87477	87562	87424	1366	87172	11319	87764	87586	87652	87513	87225	87568	12421	3	12827	87759	87552	11294	87557	16598	12583	87514	16335	16294	87428	34866	87300	87764	87465
34124_8#126.spades	87589	87854	16138	87563	87878	16417	12567	87593	87976	87741	87851	35863	12033	12572	35732	11775	88109	87517	11550	88261	87712	87855	87693	11301	87449	541	87989	87884	87855	87726	87516	87882	12300	11250	12507	87987	87755	516	87849	16422	12456	87742	16134	16128	87714	34858	87576	87989	87681
34873_1#108.spades	87348	87583	16034	87318	87571	16351	12769	87352	87695	87495	87526	36126	12604	12741	35960	13052	87821	87213	12514	88006	87391	87530	87432	12572	87144	12517	87712	87577	87584	87441	87212	87577	12643	12583	12436	87706	87493	12491	87524	16353	2	87476	16059	16024	87410	35127	87279	87712	87390
34124_8#153.spades	20255	20576	88640	20247	34834	88614	87806	20265	155	34918	34664	87670	88108	88051	87717	87733	20947	34384	87947	34662	20692	34669	34626	87815	32636	88010	12	34838	20576	21241	34383	35434	87977	87772	87543	161	21308	87989	34666	88637	87723	34658	88658	88628	34438	87572	32698	14	21251
34124_7#221.spades	34608	34808	88547	34593	25090	88585	87731	34611	34642	24821	14	87581	87872	87834	87604	87548	34873	24578	87799	26798	34633	14	24281	87601	28846	87859	34665	25092	34808	34528	24577	27046	87883	87557	87351	34638	34648	87837	1	88608	87527	24565	88615	88534	24851	87437	28871	34671	34525
34124_8#319.spades	88265	88530	4659	88265	88503	33	16239	88269	88640	88455	88601	36849	16383	16206	36732	16361	88808	88180	16197	88872	88380	88605	88430	16642	88056	16446	88620	88525	88531	88395	88179	88528	16348	16595	16379	88649	88459	16421	88599	34	16352	88445	5257	4652	88354	35651	88188	88622	88352
34124_7#64.spades	34475	34761	88405	34456	23665	88439	87631	34478	34659	657	24585	87423	87834	87794	87471	87518	34775	23695	87706	25392	34434	24585	15061	87596	28511	87763	34680	23667	34761	34353	23694	26763	87795	87525	87291	34653	34449	87742	24582	88464	87502	63	88444	88393	23501	87246	28539	34685	34358
34124_8#76.spades	88240	88508	4657	88237	88477	0	16240	88243	88619	88431	88580	36842	16385	16207	36724	16363	88787	88155	16199	88850	88354	88584	88403	16641	88030	16445	88599	88498	88509	88371	88154	88503	16348	16594	16380	88628	88431	16420	88578	35	16353	88421	5259	4656	88332	35641	88162	88601	88327
34124_8#99.spades	87216	87470	16163	87192	87355	16380	12173	87219	87516	87281	87355	35766	12353	12546	35646	12855	87702	87035	12788	87769	87284	87356	87213	12792	86952	12543	87534	87361	87471	87303	87034	87403	12427	12828	0	87528	87353	12518	87351	16383	12436	87267	16203	16153	87239	34710	87083	87536	87256
34873_1#159.spades	32616	32677	88155	32605	29012	88170	87442	32627	32671	28799	28874	87312	87626	87609	87339	87313	32870	28646	87528	28310	32653	28874	28525	87351	1	87586	32693	29013	32677	32587	28645	30027	87581	87302	87084	32666	32664	87563	28871	88196	87282	28514	88183	88142	28871	87156	1	32702	32587
34124_8#81.spades	87326	87605	16094	87299	87519	16365	11767	87331	87668	87373	87513	35977	12311	12552	35902	12295	87818	87213	12550	87958	87447	87518	87424	12358	87118	12638	87679	87525	87605	87448	87212	87537	12668	12181	12698	87677	87500	12613	87512	16367	12884	87429	16096	16089	87394	34885	87252	87679	87402
34873_1#59.spades	134	20042	88240	153	34734	88232	87430	150	20210	34714	34603	87303	87737	87632	87358	87269	20967	34352	87605	34519	19677	34608	34426	87404	32561	87581	20241	34748	20042	20900	34351	35548	87606	87361	87203	20203	19757	87558	34605	88258	87337	34447	88278	88236	34508	87158	32611	20249	20912
34124_8#70.spades	19691	19720	88397	19683	34530	88394	87602	19698	20691	34679	34664	87449	87831	87756	87487	87438	20122	34252	87698	34532	193	34669	34282	87550	32604	87755	20721	34531	19720	20867	34251	35390	87758	87517	87326	20684	20123	87732	34664	88422	87437	34427	88423	88385	34376	87295	32663	20721	20881
34124_8#140.spades	20391	20856	88405	20391	34810	88426	87599	20398	20885	34858	34762	87477	87800	87785	87546	87415	20692	34175	87711	34497	20509	34767	34531	87488	32598	87740	20912	34812	20856	21246	34174	35432	87751	87461	87328	20880	20779	87717	34762	88452	87479	34590	88428	88392	34531	87334	32651	20916	21257
34124_8#6.spades	87411	87658	16162	87376	87629	16325	12369	87415	87724	87561	87642	35830	12574	12373	35742	11942	87865	87304	12682	88051	87497	87646	87485	12536	87224	12505	87739	87635	87659	87481	87303	87625	12632	12603	12727	87732	87547	12480	87641	16328	13187	87547	16112	16160	87530	34913	87338	87739	87437
34124_8#68.spades	20891	20850	88313	20887	34732	88348	87577	20901	21194	34563	34509	87421	87770	87729	87456	87387	21183	34173	87687	34407	20824	34514	34282	87513	32516	87705	21222	34734	20850	72	34172	35275	87700	87486	87283	21190	19825	87684	34511	88375	87414	34316	88361	88302	34423	87333	32571	21230	93
34124_7#48.spades	19763	20834	88428	19752	34636	88439	87664	19770	21280	34676	34648	87525	87882	87861	87585	87538	22002	34176	87791	34378	20090	34653	34305	87585	32622	87770	21298	34637	20834	19839	34175	35403	87817	87552	87354	21271	2	87747	34648	88468	87496	34428	88444	88418	34484	87335	32664	21304	19850
34873_1#15.spades	87224	87529	36124	87198	87442	35679	35026	87228	87627	87287	87487	22549	35103	35152	22440	35161	87783	87089	35146	87848	87318	87490	87270	34866	87108	34929	87615	87448	87530	87406	87088	87377	34906	34902	34743	87638	87385	34901	87484	35687	35161	87267	35976	36115	87221	75	87209	87611	87364
34124_8#134.spades	20228	20553	88644	20220	34830	88623	87816	20238	45	34911	34654	87687	88118	88058	87730	87742	20930	34377	87950	34653	20666	34659	34622	87820	32622	88020	136	34833	20553	21216	34376	35420	87987	87779	87549	21	21292	87999	34656	88646	87729	34642	88661	88633	34426	87581	32684	144	21226
40441_1#7.spades	34270	34246	88030	34251	24492	88039	87212	34263	34300	23397	24612	87014	87430	87396	87043	87109	34389	23016	87309	25590	34226	24612	23301	87137	28485	87385	34322	24492	34246	34132	23015	26377	87419	87074	86936	34297	33896	87364	24609	88063	87081	23142	88101	88014	23368	86878	28517	34329	34130
34124_7#45.spades	34530	34654	88277	34511	23828	88321	87529	34531	34429	23770	24855	87324	87763	87705	87406	87431	34799	23424	87626	26170	34396	24855	23376	87447	28864	87700	34450	23830	34654	34474	23423	26981	87744	87417	87237	34422	34510	87677	24852	88341	87411	23511	88341	88263	229	87170	28898	34455	34474
34124_8#18.spades	34429	34455	88380	34406	23898	88412	87590	34428	34604	15349	24283	87316	87745	87703	87365	87453	34645	22794	87624	25414	34268	24283	0	87475	28496	87700	34628	23898	34455	34299	22793	26597	87759	87424	87213	34601	34301	87679	24280	88437	87434	15043	88434	88363	23343	87222	28524	34630	34293
34873_1#184.spades	20216	20554	88589	20208	34811	88582	87758	20222	43	34890	34632	87646	88067	88009	87689	87703	20919	34357	87890	34639	20669	34637	34602	87768	32605	87964	130	34814	20554	21213	34356	35400	87927	87717	87491	51	21290	87943	34634	88605	87668	34627	88620	88579	34409	87541	32667	127	21223
34124_7#89.spades	35525	35554	88412	35508	27193	88468	87657	35525	35393	27002	27035	87437	87872	87814	87493	87589	35652	26760	87786	28385	35363	27039	26588	87605	29985	87859	35413	27193	35554	35273	26759	0	87836	87541	87376	35387	35389	87837	27036	88494	87552	26728	88479	88407	26955	87306	30013	35413	35258
34124_8#132.spades	19710	19724	88413	19702	34556	88413	87614	19713	20696	34695	34679	87471	87845	87770	87510	87445	20138	34272	87710	34543	260	34684	34307	87565	32633	87776	20722	34557	19724	20868	34271	35421	87770	87530	87342	20689	20120	87753	34679	88441	87450	34445	88445	88402	34399	87314	32692	20728	20882
34124_8#186.spades	87400	87713	15969	87384	87621	16292	812	87404	87720	87558	87649	36027	11935	12549	35890	12273	87838	87281	12504	88013	87506	87653	87523	12362	87242	12553	87733	87637	87714	87549	87280	87630	12662	12383	11993	87730	87609	12528	87648	16295	12707	87537	15970	15959	87455	35010	87375	87741	87503
34124_8#125.spades	20224	20547	88618	20216	34813	88621	87781	20234	21	34895	34645	87677	88088	88030	87722	87718	20923	34364	87917	34643	20663	34650	34610	87792	32616	87992	144	34816	20547	21211	34363	35412	87951	87743	87513	37	21287	87971	34647	88644	87694	34626	88663	88608	34418	87572	32678	141	21221
34124_7#147.spades	20972	21318	88773	20950	34933	88799	87903	20964	20922	35011	34878	87831	88217	88167	87888	87731	4	34518	88080	34771	20097	34883	34643	87913	32812	88124	20939	34933	21318	21183	34517	35669	88068	87869	87708	20911	22004	88103	34881	88821	87828	34742	88837	88761	34771	87733	32868	20945	21190
34124_8#83.spades	88247	88514	4665	88247	88484	0	16240	88251	88625	88437	88586	36847	16385	16207	36730	16363	88794	88161	16199	88857	88361	88590	88412	16641	88037	16445	88605	88505	88515	88377	88160	88509	16350	16594	16380	88634	88438	16420	88584	35	16353	88427	5259	4656	88339	35646	88169	88607	88333
34124_8#195.spades	87330	87605	15917	87301	87553	16091	11966	87333	87661	87462	87495	35812	12311	12543	35699	12277	87822	87210	12669	87949	87419	87496	87392	12666	87122	12495	87670	87559	87606	87480	87209	87552	12819	12625	11591	87667	87493	12470	87492	16096	12794	87451	15957	15915	87390	34720	87250	87678	87437
34124_8#97.spades	19762	20833	88432	19751	34639	88443	87668	19769	21279	34681	34651	87529	87886	87865	87589	87542	22001	34179	87795	34381	20089	34656	34308	87589	32622	87774	21297	34640	20833	19838	34178	35406	87821	87556	87358	21270	0	87751	34651	88472	87500	34433	88448	88422	34483	87339	32664	21303	19849
34124_8#305.spades	87607	87894	16141	87598	87915	16344	12738	87611	87974	87821	87897	36070	12732	12576	35928	12653	88081	87527	12734	88266	87738	87901	87777	12523	87465	12406	87984	87936	87895	87741	87526	87880	28	12448	12454	87982	87833	12381	87898	16346	12672	87791	16172	16139	87761	34896	87600	87992	87694
34124_8#281.spades	87376	87649	16304	87349	87578	16593	12404	87379	87748	87523	87556	35966	11399	12453	35814	10997	87861	87224	12294	87997	87475	87560	87422	1364	87170	11319	87762	87584	87650	87511	87224	87566	12421	3	12827	87757	87550	11294	87555	16598	12586	87512	16335	16294	87426	34866	87298	87762	87463
34124_8#204.spades	87581	87863	16345	87555	87781	16711	13033	87586	87955	87766	87804	36200	12593	13026	36108	12325	88035	87494	12303	88199	87696	87809	87671	10985	87444	10995	87963	87788	87863	87698	87493	87809	12532	11007	12816	87963	87778	10970	87805	16713	13015	87762	16528	16335	87681	35201	87577	87971	87650
34873_1#26.spades	20327	20795	88259	20349	34765	88273	87476	20334	20899	34835	34707	87367	87683	87646	87412	87279	20674	34122	87578	34462	20416	34712	34509	87366	32551	87621	20926	34782	20795	21216	34121	35381	87624	87328	87214	20894	20679	87598	34707	88300	87354	34567	88282	88244	34476	87197	32607	20926	21227
34124_7#119.spades	35523	35547	88418	35506	27191	88474	87654	35523	35388	27002	27032	87443	87871	87818	87499	87594	35650	26761	87782	28384	35358	27036	26586	87610	29981	87856	35408	27191	35547	35268	26760	0	87839	87546	87379	35382	35384	87834	27033	88500	87555	26728	88485	88413	26956	87313	30009	35408	35253
34124_7#161.spades	87482	87807	16148	87455	87753	16293	12613	87487	87894	87714	87740	36249	11173	12376	36203	5969	87957	87408	12177	88152	87633	87746	87645	11984	87360	11765	87908	87758	87807	87607	87407	87798	12489	11559	12803	87900	87738	11742	87741	16295	12901	87702	16133	16139	87593	35275	87481	87919	87565
34124_8#3.spades	87758	87970	16190	87728	87891	16387	11948	87762	88089	87836	87876	36056	1	12213	35897	10832	88215	87560	12383	88294	87797	87881	87748	11554	87505	12128	88103	87897	87971	87803	87559	87901	12717	11402	12354	88101	87886	12103	87876	16389	12607	87810	16244	16180	87774	35074	87631	88111	87756
34873_1#144.spades	87462	87752	36784	87436	87673	36364	35665	87464	87849	87543	87732	22700	35690	35678	22555	35683	88007	87320	35774	88068	87466	87736	87481	35532	87352	35544	87834	87680	87753	87580	87319	87578	35556	35552	35315	87861	87636	35516	87730	36376	35751	87528	36697	36776	87443	16088	87456	87830	87530
34124_8#164.spades	34546	34762	88594	34531	25221	88642	87778	34549	34603	24862	1228	87619	87911	87870	87647	87597	34801	24674	87842	26860	34574	1228	24302	87664	28901	87917	34627	25223	34762	34467	24673	27112	87912	87618	87387	34600	34380	87895	1225	88665	87574	24606	88669	88581	24800	87482	28926	34633	34463
34124_7#135.spades	19710	19724	88413	19702	34554	88413	87614	19713	20696	34693	34677	87471	87845	87770	87510	87445	20138	34272	87710	34541	258	34682	34307	87565	32633	87776	20722	34555	19724	20868	34271	35421	87770	87530	87342	20689	20120	87753	34677	88441	87450	34443	88445	88402	34399	87314	32692	20728	20882
34124_8#158.spades	20216	20547	88631	20208	34816	88640	87801	20224	41	34897	34640	87704	88105	88045	87749	87731	20916	34365	87941	34637	20650	34645	34608	87807	32610	88007	154	34819	20547	21204	34364	35410	87974	87766	87536	17	21277	87986	34640	88663	87717	34626	88682	88621	34412	87600	32672	162	21214
34124_8#269.spades	34450	34736	88394	34431	23634	88430	87609	34453	34627	638	24567	87400	87812	87773	87462	87508	34746	23666	87688	25375	34405	24567	15043	87574	28485	87751	34658	23636	34736	34327	23665	26740	87771	87518	87270	34621	34428	87730	24564	88455	87481	0	88431	88381	23468	87224	28513	34663	34332
34124_8#107.spades	20247	20582	88635	20239	34825	88608	87798	20257	43	34911	34658	87662	88108	88051	87709	87740	20949	34377	87935	34661	20685	34663	34621	87812	32631	88013	134	34828	20582	21234	34376	35428	87973	87763	87533	65	21313	87992	34660	88631	87714	34642	88647	88624	34431	87559	32693	126	21244
34124_7#12.spades	32614	32676	88155	32603	29011	88170	87440	32625	32670	28797	28873	87312	87626	87607	87339	87313	32869	28646	87526	28308	32652	28873	28523	87349	0	87584	32692	29012	32676	32586	28645	30024	87578	87300	87081	32665	32663	87561	28870	88196	87279	28512	88183	88142	28870	87156	0	32701	32586
34124_8#145.spades	34505	34463	88323	34478	24970	88320	87530	34500	34578	24140	25090	87254	87698	87648	87346	87422	34656	24518	87624	26077	34571	25090	23779	87403	28679	87712	34600	24971	34463	34320	24517	26675	87659	87358	87175	34573	34470	87689	25087	88343	87344	23922	88363	88313	24263	87190	28707	34603	34324
34124_8#74.spades	87566	87846	16111	87540	87853	16415	12592	87570	87964	87721	87833	35879	12096	12673	35736	11851	88092	87504	11530	88251	87694	87837	87674	11327	87430	32	87975	87859	87847	87704	87503	87860	12364	11290	12513	87973	87741	5	87831	16420	12487	87722	16120	16101	87692	34862	87557	87983	87659
34124_8#105.spades	87329	87608	16083	87302	87525	16374	11780	87334	87669	87379	87502	35984	12300	12543	35909	12286	87821	87219	12553	87947	87450	87507	87426	12349	87121	12629	87680	87531	87608	87451	87218	87541	12671	12194	12705	87680	87503	12604	87501	16376	12895	87435	16105	16078	87382	34892	87255	87688	87405
40441_1#235.spades	87375	87648	16301	87348	87577	16590	12401	87378	87747	87522	87555	35963	11398	12452	35811	10996	87860	87223	12291	87996	87474	87559	87421	1363	87169	11316	87761	87583	87649	87510	87223	87565	12418	6	12824	87756	87549	11291	87554	16595	12585	87511	16332	16291	87425	34863	87297	87761	87462
34124_8#73.spades	87284	87599	16261	87257	87588	16366	12290	87289	87714	87512	87550	36090	10830	12311	36013	5	87727	87241	12259	87947	87391	87556	87456	11364	87196	11882	87726	87594	87599	87417	87240	87618	12642	11001	12856	87722	87538	11859	87552	16368	13052	87505	16226	16251	87427	35129	87314	87734	87375
34873_1#196.spades	34853	34737	88422	34838	24625	88443	87649	34860	34684	24328	25347	87392	87875	87878	87508	87550	34846	24082	87777	26349	34529	25347	24270	87631	28673	87865	34712	24625	34737	34615	24081	26669	87730	87595	87366	34679	34724	87840	25344	88469	87516	24057	88474	88409	24096	87248	28707	34714	34614
34124_8#133.spades	20387	20856	88403	20389	34810	88424	87597	20398	20883	34858	34760	87475	87798	87783	87544	87413	20692	34175	87709	34495	20511	34765	34529	87486	32596	87738	20910	34812	20856	21244	34174	35430	87749	87459	87327	20878	20777	87715	34760	88450	87477	34590	88426	88390	34529	87332	32649	20914	21255
34124_8#189.spades	87455	87716	16245	87430	87640	16572	12841	87459	87788	87556	87617	36191	13017	12629	36092	12924	87908	87305	12913	88023	87520	87621	87506	12975	87270	12848	87802	87647	87717	87540	87304	87639	12987	12896	12656	87797	87593	12823	87617	16575	12862	87528	16249	16235	87420	35193	87399	87810	87497
34124_7#63.spades	34847	34729	88420	34832	24612	88441	87647	34856	34681	24317	25328	87391	87877	87877	87506	87547	34836	24065	87772	26344	34515	25328	24250	87632	28657	87862	34709	24612	34729	34605	24064	26658	87727	87597	87363	34676	34719	87837	25325	88467	87512	24046	88474	88407	24081	87244	28691	34711	34604
34124_8#193.spades	88272	88536	4664	88272	88508	34	16242	88276	88647	88461	88606	36854	16386	16209	36737	16364	88815	88186	16200	88878	88388	88610	88436	16645	88062	16449	88627	88530	88537	88403	88185	88534	16351	16598	16382	88656	88466	16424	88604	3	16355	88451	5260	4657	88358	35653	88194	88629	88359
34124_8#4.spades	32610	32671	88151	32599	29011	88166	87438	32621	32665	28798	28873	87309	87621	87605	87336	87308	32864	28645	87523	28309	32647	28873	28524	87347	0	87582	32687	29012	32671	32581	28644	30022	87577	87298	87083	32660	32658	87559	28870	88192	87278	28513	88179	88138	28870	87153	0	32696	32581
34124_8#148.spades	34500	34456	88319	34473	24970	88316	87526	34495	34571	24140	25090	87251	87693	87644	87343	87417	34651	24518	87619	26077	34566	25090	23779	87399	28679	87708	34595	24971	34456	34315	24517	26671	87655	87354	87174	34568	34463	87685	25087	88339	87340	23922	88359	88309	24263	87187	28707	34598	34319
34124_8#128.spades	20901	20858	88338	20894	34744	88375	87601	20908	21200	34572	34523	87447	87796	87752	87484	87414	21184	34187	87710	34414	20833	34528	34297	87536	32529	87728	21228	34746	20858	2	34186	35285	87723	87510	87303	21196	19836	87707	34525	88402	87439	34325	88386	88327	34433	87361	32584	21236	93
34873_1#17.spades	87647	87921	15946	87629	87866	16205	12565	87651	88026	87772	87838	36043	12218	16	35936	12316	88162	87499	12863	88318	87716	87842	87701	12504	87476	12713	88042	87882	87922	87754	87498	87847	12567	12446	12539	88037	87860	12688	87837	16208	12731	87764	16043	15936	87713	35111	87609	88042	87707
34124_8#46.spades	87273	87595	16276	87246	87585	16367	12303	87278	87708	87503	87549	36115	10791	12281	36033	247	87723	87239	12273	87939	87391	87555	87444	11374	87184	11893	87720	87591	87595	87411	87238	87614	12639	11012	12852	87716	87535	11870	87551	16369	13050	87496	16238	16266	87424	35153	87302	87728	87369
34124_8#142.spades	34740	34935	88481	34737	10	88488	87693	34740	34830	23928	25109	87520	87903	87883	87631	87601	34937	24031	87835	25360	34527	25109	23916	87648	28991	87893	34853	24	34935	34761	24030	27218	87922	87593	87366	34825	34648	87870	25106	88514	87584	23650	88513	88475	23827	87412	29023	34853	34764
34124_8#88.spades	88247	88514	4665	88247	88484	0	16240	88251	88625	88437	88586	36847	16385	16207	36730	16363	88794	88161	16199	88857	88360	88590	88412	16641	88037	16445	88605	88505	88515	88377	88160	88509	16350	16594	16380	88634	88438	16420	88584	35	16353	88427	5259	4656	88339	35646	88169	88607	88333
34124_8#72.spades	34471	34755	88413	34452	23659	88447	87638	34474	34655	651	24580	87427	87841	87801	87475	87526	34771	23690	87714	25388	34430	24580	15056	87602	28506	87770	34676	23661	34755	34348	23689	26759	87802	87532	87299	34649	34445	87749	24577	88472	87510	57	88452	88401	23497	87250	28534	34681	34353
34124_8#35.spades	34245	34364	88395	34221	23681	88438	87684	34248	34258	24001	24639	87417	87855	87849	87448	87533	34560	23367	87728	25517	34182	24639	23479	87585	28319	87827	34283	23681	34364	34104	23366	26805	87876	87540	87351	34255	34205	87806	24636	88461	87538	23732	88489	88383	23780	87287	28342	34286	34104
34124_8#239.spades	34537	34756	88590	34522	25219	88635	87766	34540	34601	24864	1237	87615	87902	87866	87647	87590	34795	24674	87830	26864	34566	1237	24300	87656	28900	87905	34623	25221	34756	34462	24673	27111	87908	87611	87382	34596	34376	87883	1234	88658	87571	24607	88662	88577	24800	87483	28925	34629	34458
34124_7#57.spades	87649	87945	16003	87621	87774	16155	12808	87653	87998	87689	87834	36018	13052	12742	35846	13106	88140	87496	12684	88243	87775	87838	87633	13080	87477	12282	88012	87780	87946	87757	87495	87835	12698	13049	12357	88006	87876	12257	87834	16160	12752	87669	15944	15993	87671	34939	87609	88012	87716
40441_1#205.spades	69	20024	88228	15	34716	88222	87403	81	20190	34679	34574	87271	87697	87601	87320	87227	20943	34320	87564	34487	19656	34579	34393	87363	32536	87541	20219	34717	20024	20877	34319	35517	87566	87323	87164	20183	19732	87518	34576	88248	87294	34415	88267	88224	34477	87118	32586	20227	20889
40441_1#225.spades	87763	87983	16140	87733	87916	16344	11978	87767	88088	87850	87894	36106	1329	12176	35922	10861	88227	87585	12397	88312	87799	87899	87757	11632	87525	11939	88102	87922	87984	87815	87584	87913	12658	11486	12375	88100	87892	11914	87894	16346	12563	87830	16214	16130	87797	35100	87651	88110	87769
34124_8#287.spades	87327	87627	15902	87321	87561	16084	11978	87331	87683	87484	87517	35832	12334	12555	35720	12300	87845	87232	12692	87972	87443	87518	87417	12689	87145	12518	87692	87582	87628	87502	87231	87574	12834	12648	11614	87689	87516	12493	87514	16089	12817	87473	15950	15900	87413	34739	87273	87700	87459
34124_7#14.spades	87495	87779	16261	87470	87689	16450	12325	87496	87874	87634	87680	35916	11648	12427	35804	11195	88013	87369	12371	88149	87646	87685	87538	11584	87335	11800	87889	87696	87779	87642	87368	87751	12956	11410	12586	87884	87744	11778	87680	16452	12333	87626	16314	16251	87564	34948	87468	87889	87598
40441_1#229.spades	87595	87882	16151	87592	87901	16336	12730	87599	87962	87807	87893	36060	12732	12580	35920	12653	88067	87513	12736	88264	87726	87897	87763	12527	87451	12410	87972	87922	87883	87731	87512	87866	33	12440	12449	87970	87821	12385	87894	16338	12665	87777	16164	16144	87757	34886	87586	87980	87684
34124_8#152.spades	20221	20546	88633	20213	34811	88644	87805	20231	40	34894	34641	87703	88107	88047	87747	87731	20921	34364	87939	34638	20659	34646	34601	87809	32611	88009	163	34814	20546	21209	34363	35409	87976	87768	87538	18	21287	87988	34643	88667	87718	34625	88682	88622	34409	87598	32673	165	21219
40441_1#37.spades	34765	34812	88643	34740	6620	88692	87916	34764	34808	24371	25144	87693	88096	88075	87795	87768	35005	24481	87987	25696	34603	25144	24443	87819	28973	88082	34837	6622	34812	34717	24480	27386	88081	87784	87543	34803	34811	88059	25141	88718	87769	24092	88676	88632	24227	87563	29005	34841	34714
34124_8#114.spades	20901	20855	88336	20896	34746	88373	87599	20910	21195	34574	34521	87445	87794	87750	87482	87412	21185	34183	87707	34412	20833	34526	34295	87534	32527	87726	21223	34748	20855	8	34182	35285	87721	87508	87301	21191	19832	87705	34523	88400	87437	34327	88384	88325	34435	87359	32582	21231	89
34124_8#53.spades	34512	34790	88426	34493	23702	88461	87650	34517	34694	647	24623	87449	87852	87819	87495	87537	34813	23738	87728	25429	34463	24623	15105	87616	28559	87780	34717	23704	34790	34385	23737	26809	87817	87546	87311	34688	34483	87759	24620	88487	87521	334	88463	88413	23531	87265	28586	34722	34390
34124_8#155.spades	87172	87478	36095	87143	87398	35647	34992	87174	87581	87243	87439	22529	35070	35118	22418	35129	87732	87045	35116	87795	87267	87442	87223	34835	87055	34896	87569	87403	87479	87364	87044	87330	34872	34868	34711	87593	87335	34868	87436	35655	35128	87222	35945	36086	87175	1	87156	87565	87321
34124_8#297.spades	87687	87942	16058	87661	87870	16335	12257	87690	88016	87819	87839	36029	12345	12824	35952	11623	88119	87508	12765	88290	87726	87843	87738	12424	87470	12124	88026	87876	87943	87750	87507	87859	12985	12461	12921	88019	87897	12101	87838	16340	12920	87794	16238	16051	87718	34995	87588	88026	87706
34124_8#201.spades	87579	87861	16343	87553	87779	16709	13031	87584	87953	87764	87802	36198	12591	13024	36106	12323	88033	87492	12300	88197	87695	87807	87669	10983	87442	10993	87961	87786	87861	87696	87491	87807	12530	11005	12814	87961	87776	10968	87803	16711	13013	87760	16526	16333	87679	35199	87575	87969	87648
34873_1#201.spades	88263	88516	14	88257	88485	4665	15942	88267	88622	88406	88555	37168	16188	15936	36995	16258	88777	88170	15947	88845	88372	88559	88386	16354	88029	16144	88637	88507	88517	88347	88169	88463	16163	16306	16163	88631	88436	16116	88554	4665	16036	88398	5120	15	88296	36095	88161	88647	88305
34124_8#206.spades	34450	34736	88393	34431	23634	88429	87608	34453	34627	638	24567	87399	87811	87772	87461	87507	34746	23666	87687	25375	34405	24567	15043	87573	28485	87750	34658	23636	34736	34327	23665	26740	87770	87517	87269	34621	34428	87729	24564	88454	87480	0	88430	88380	23468	87223	28513	34663	34332
34124_8#306.spades	87363	87632	16024	87340	87564	16155	12245	87367	87701	87469	87483	35664	11740	12419	35625	10903	87826	87226	12393	87990	87443	87488	87419	11849	87117	12009	87716	87572	87633	87462	87225	87573	12608	11762	12376	87709	87533	11984	87483	16160	12418	87447	15961	16014	87431	34738	87248	87716	87411
34124_8#79.spades	34511	34630	88292	34492	23805	88341	87535	34512	34412	23733	24847	87334	87767	87715	87416	87428	34773	23432	87630	26180	34365	24847	23341	87451	28830	87716	34436	23808	34630	34435	23431	26973	87750	87430	87239	34405	34481	87693	24844	88361	87414	23464	88360	88278	1	87175	28864	34441	34436
34124_8#178.spades	34548	34766	88592	34533	25229	88639	87776	34551	34610	24870	1243	87619	87912	87870	87651	87595	34804	24679	87841	26869	34576	1243	24308	87660	28908	87915	34632	25231	34766	34471	24678	27117	87912	87615	87386	34605	34385	87893	1240	88662	87575	24613	88666	88579	24809	87484	28933	34638	34467
34124_8#248.spades	87348	87583	16034	87318	87571	16351	12769	87352	87695	87495	87526	36126	12604	12741	35960	13052	87821	87213	12514	88006	87391	87530	87432	12572	87144	12517	87712	87577	87584	87441	87212	87577	12643	12583	12436	87706	87493	12491	87524	16353	2	87476	16059	16024	87410	35127	87279	87712	87390
34124_7#127.spades	20209	20534	88627	20201	34813	88636	87798	20217	26	34894	34637	87701	88099	88039	87744	87726	20911	34360	87935	34634	20645	34642	34603	87801	32605	88001	153	34816	20534	21197	34359	35405	87968	87760	87530	16	21273	87980	34637	88659	87711	34623	88678	88617	34407	87594	32667	161	21207
40441_1#199.spades	87403	87716	15972	87387	87624	16293	813	87407	87723	87561	87652	36026	11936	12550	35889	12274	87841	87284	12502	88016	87509	87656	87526	12363	87245	12552	87736	87640	87717	87550	87283	87633	12661	12386	11992	87733	87612	12527	87651	16296	12706	87540	15971	15962	87458	35009	87378	87744	87504
34873_1#154.spades	87474	87765	36787	87448	87678	36367	35667	87476	87863	87550	87745	22701	35692	35682	22558	35687	88014	87326	35778	88079	87477	87749	87488	35533	87358	35546	87848	87685	87766	87591	87325	87591	35558	35553	35317	87875	87646	35518	87743	36379	35753	87535	36698	36779	87451	16088	87462	87844	87541
34124_8#40.spades	20268	6081	88373	20270	34707	88379	87605	20282	20364	34800	34684	87456	87814	87789	87525	87461	21361	34192	87685	34515	19661	34689	34322	87576	32520	87735	20388	34709	6081	20786	34191	35432	87745	87528	87303	20359	20488	87712	34686	88402	87418	34535	88393	88361	34490	87343	32556	20392	20802
34124_8#243.spades	87401	87714	15972	87385	87622	16295	811	87405	87721	87559	87650	36028	11938	12552	35891	12275	87839	87282	12504	88014	87505	87654	87524	12364	87243	12556	87734	87638	87715	87550	87281	87631	12662	12383	11996	87731	87610	12531	87648	16298	12708	87538	15973	15962	87456	35011	87376	87740	87504
34124_8#307.spades	87363	87635	16010	87341	87570	16161	12253	87367	87704	87475	87471	35672	11728	12407	35633	10893	87828	87234	12393	87979	87445	87476	87421	11837	87120	11997	87717	87579	87636	87464	87233	87577	12608	11770	12382	87711	87536	11972	87471	16166	12430	87453	15967	16000	87422	34746	87251	87725	87413
34873_1#131.spades	34607	34809	88550	34592	25089	88588	87734	34610	34643	24820	13	87583	87875	87837	87606	87550	34872	24577	87801	26797	34632	13	24280	87605	28845	87862	34664	25091	34809	34527	24576	27045	87886	87561	87354	34637	34649	87840	0	88611	87530	24564	88618	88537	24850	87440	28870	34670	34524
34124_8#43.spades	34570	34682	88465	34547	24802	88495	87763	34571	34577	24982	25110	87467	87915	87852	87581	87587	34737	24427	87804	26265	34505	25110	24349	87621	28625	87858	34600	24802	34682	34491	24426	27267	87892	87575	87373	34569	34538	87835	25107	88517	87544	24725	88531	88452	23318	87428	28655	34604	34490
34124_8#28.spades	87638	87914	15941	87620	87863	16202	12562	87642	88021	87769	87837	36044	12215	11	35937	12313	88155	87496	12872	88317	87709	87841	87694	12501	87469	12708	88035	87879	87915	87747	87495	87842	12578	12445	12542	88030	87853	12683	87836	16205	12735	87761	16040	15931	87712	35112	87602	88043	87700
34124_8#218.spades	34608	34810	88550	34593	25090	88588	87734	34611	34644	24821	14	87584	87875	87837	87607	87551	34873	24578	87802	26798	34633	14	24281	87604	28846	87862	34665	25092	34810	34528	24577	27046	87886	87560	87354	34638	34650	87840	1	88611	87530	24565	88618	88537	24851	87440	28871	34671	34525
40441_1#291.spades	87379	87652	16305	87352	87581	16594	12405	87382	87751	87526	87559	35967	11400	12454	35815	10998	87864	87227	12294	88000	87478	87563	87425	1367	87173	11320	87765	87587	87653	87514	87227	87569	12422	2	12828	87760	87553	11295	87558	16599	12585	87515	16336	16295	87429	34867	87301	87765	87466
34124_8#32.spades	34296	34300	88133	34277	24502	88142	87318	34289	34354	23419	24639	87117	87538	87497	87145	87217	34420	23030	87414	25607	34271	24639	23322	87243	28513	87493	34376	24502	34300	34190	23029	26394	87521	87180	87036	34351	33927	87472	24636	88166	87185	23164	88204	88117	23398	86983	28545	34383	34188
34124_8#85.spades	87567	87847	16115	87541	87854	16416	12593	87571	87965	87722	87834	35880	12097	12676	35740	11852	88093	87505	11531	88252	87695	87838	87675	11330	87431	35	87976	87860	87848	87705	87504	87861	12365	11291	12515	87974	87742	8	87832	16421	12484	87723	16124	16105	87693	34866	87558	87984	87660
34124_7#44.spades	87272	87594	16276	87245	87583	16367	12303	87277	87707	87502	87548	36115	10791	12281	36033	247	87722	87238	12273	87938	87391	87554	87443	11374	87183	11893	87719	87589	87594	87410	87237	87613	12637	11012	12850	87715	87534	11870	87550	16369	13050	87495	16238	16266	87423	35153	87301	87727	87368
34873_1#24.spades	87643	87917	15952	87625	87864	16203	12561	87647	88022	87770	87845	36043	12224	22	35934	12322	88158	87497	12869	88325	87711	87849	87699	12510	87471	12719	88038	87880	87918	87750	87496	87845	12573	12442	12537	88033	87856	12694	87844	16206	12727	87762	16041	15942	87721	35109	87604	88038	87703
34124_8#17.spades	34834	34717	88373	34819	24595	88394	87595	34843	34666	24292	25315	87345	87829	87826	87460	87500	34824	24050	87724	26332	34506	25315	24233	87582	28646	87813	34694	24595	34717	34593	24049	26641	87675	87546	87314	34663	34706	87788	25312	88420	87463	24022	88426	88360	24061	87199	28680	34696	34592
34124_8#52.spades	20199	20532	88615	20191	34807	88626	87793	20207	36	34886	34629	87699	88095	88035	87740	87727	20907	34356	87925	34628	20651	34634	34597	87795	32593	87991	153	34810	20532	21197	34355	35393	87962	87752	87526	28	21275	87970	34631	88649	87704	34623	88664	88605	34403	87593	32655	161	21207
34124_8#98.spades	20373	20786	88409	20373	34818	88424	87609	20380	20916	34858	34746	87499	87802	87780	87544	87407	20714	34161	87709	34489	20417	34751	34531	87492	32573	87741	20943	34820	20786	21226	34160	35423	87755	87454	87333	20911	20681	87718	34746	88450	87478	34591	88427	88396	34530	87327	32628	20943	21237
34124_8#316.spades	88265	88530	4659	88265	88503	33	16239	88269	88640	88455	88601	36849	16383	16206	36732	16361	88808	88180	16197	88872	88380	88605	88430	16642	88056	16446	88620	88525	88531	88395	88179	88528	16348	16595	16379	88649	88459	16421	88599	34	16352	88445	5257	4652	88354	35651	88188	88622	88352
34124_8#279.spades	87301	87586	37155	87274	87487	36838	35995	87306	87669	87415	87563	25	36042	36040	10190	36076	87809	87129	36082	87865	87395	87567	87297	35930	87179	35894	87649	87491	87586	87434	87128	87438	36032	35954	35753	87680	87508	35871	87561	36846	36115	87379	36987	37147	87314	22518	87293	87647	87385
34746_4#11.spades	32611	32673	88148	32600	29005	88163	87436	32622	32667	28792	28866	87306	87620	87601	87334	87307	32866	28641	87519	28306	32649	28866	28520	87345	0	87582	32689	29006	32673	32583	28640	30019	87575	87296	87078	32662	32660	87557	28863	88187	87277	28507	88176	88135	28867	87148	0	32698	32583
34124_8#191.spades	87578	87860	16344	87552	87780	16710	13034	87583	87952	87765	87803	36201	12594	13023	36109	12324	88034	87491	12305	88196	87694	87808	87670	10982	87443	10996	87960	87787	87860	87697	87490	87808	12535	11004	12817	87960	87775	10971	87804	16712	13016	87761	16527	16334	87678	35202	87576	87968	87649
34124_8#82.spades	19935	20115	88210	19926	34421	88204	87438	19942	20312	34494	34364	87236	87646	87615	87319	87287	20616	34025	87515	34353	19881	34369	34219	87351	32277	87547	20342	34423	20115	20638	34024	35178	87554	87314	87160	20302	20222	87526	34366	88227	87325	34279	88228	88198	34231	87124	32327	20344	20650
34124_7#185.spades	20915	20872	88298	20910	34749	88334	87558	20924	21211	34579	34522	87400	87751	87706	87440	87375	21192	34189	87665	34419	20849	34527	34293	87492	32531	87686	21239	34751	20872	95	34188	35269	87679	87466	87257	21207	19849	87663	34524	88359	87392	34332	88345	88288	34436	87321	32586	21247	0
34124_8#251.spades	87350	87585	16036	87320	87573	16353	12769	87354	87697	87497	87528	36126	12606	12743	35960	13054	87823	87215	12514	88008	87394	87532	87434	12574	87146	12517	87714	87579	87586	87441	87214	87579	12643	12585	12436	87708	87495	12491	87526	16355	0	87478	16061	16026	87412	35127	87281	87714	87390
34124_8#58.spades	34470	34756	88400	34451	23660	88434	87626	34473	34654	652	24580	87418	87829	87789	87466	87513	34770	23690	87701	25387	34429	24580	15056	87591	28506	87758	34675	23662	34756	34348	23689	26758	87790	87520	87286	34648	34444	87737	24577	88459	87497	58	88439	88388	23496	87241	28534	34680	34353
34124_8#59.spades	87374	87627	16063	87348	87547	16373	12142	87378	87744	87495	87559	35837	11624	12304	35744	11944	87875	87248	12626	87950	87443	87563	87427	12365	87182	12616	87760	87554	87628	87449	87247	87560	12876	12177	12437	87756	87550	12593	87559	16378	12705	87473	16085	16053	87398	34874	87311	87768	87405
34124_8#60.spades	19690	19721	88396	19682	34531	88393	87601	19697	20692	34680	34665	87448	87830	87755	87486	87439	20123	34253	87697	34533	194	34670	34283	87549	32605	87754	20720	34532	19721	20868	34252	35391	87757	87516	87325	20685	20124	87731	34665	88421	87438	34428	88422	88384	34377	87294	32664	20720	20882
34124_8#214.spades	87737	87956	16138	87707	87889	16342	11975	87741	88060	87828	87870	36100	1330	12175	35916	10860	88204	87559	12390	88287	87777	87875	87733	11632	87500	11934	88074	87895	87957	87789	87558	87892	12657	11486	12370	88072	87863	11909	87870	16344	12557	87808	16212	16128	87773	35076	87626	88082	87743
40441_1#129.spades	87595	87873	16142	87569	87882	16446	12623	87599	87991	87748	87861	35908	12127	12706	35765	11880	88119	87531	11561	88279	87723	87865	87701	11360	87459	3	88002	87888	87874	87731	87530	87888	12395	11321	12545	88000	87770	40	87859	16451	12514	87749	16151	16132	87721	34893	87586	88010	87686
34124_8#196.spades	20268	6081	88374	20270	34707	88380	87606	20282	20364	34799	34684	87456	87815	87790	87525	87461	21361	34192	87685	34515	19661	34689	34321	87577	32520	87736	20388	34709	6081	20786	34191	35432	87746	87529	87304	20359	20488	87713	34686	88403	87419	34534	88394	88363	34490	87344	32556	20392	20802
34873_1#81.spades	87455	87716	16245	87430	87640	16572	12841	87459	87788	87556	87617	36191	13017	12629	36092	12924	87908	87305	12913	88023	87520	87621	87506	12975	87270	12848	87802	87647	87717	87540	87304	87639	12987	12896	12656	87797	87593	12823	87617	16575	12862	87528	16249	16235	87420	35193	87399	87810	87497
34124_7#121.spades	20903	20859	88340	20896	34746	88377	87603	20910	21201	34574	34525	87449	87798	87754	87486	87416	21185	34189	87712	34416	20835	34530	34299	87538	32531	87730	21229	34748	20859	0	34188	35285	87725	87512	87303	21197	19838	87709	34527	88404	87441	34327	88388	88329	34435	87363	32586	21237	95
34124_8#172.spades	34772	34819	88646	34747	6622	88695	87919	34771	34815	24373	25146	87695	88100	88078	87797	87772	35012	24483	87991	25698	34610	25146	24445	87822	28975	88085	34844	6624	34819	34724	24482	27392	88084	87787	87543	34810	34818	88062	25143	88721	87772	24094	88679	88635	24229	87565	29007	34848	34721
34124_7#66.spades	34470	34754	88396	34451	23660	88430	87622	34473	34651	652	24580	87413	87825	87786	87462	87509	34770	23690	87697	25387	34429	24580	15056	87588	28506	87754	34674	23662	34754	34348	23689	26758	87786	87517	87282	34647	34442	87733	24577	88455	87493	58	88435	88384	23495	87238	28534	34679	34353
34124_8#19.spades	34525	34673	88827	34509	25342	88845	88085	34536	34635	25587	26799	87878	88280	88306	87964	87935	34773	25676	88175	1	34502	26799	25414	88044	28279	88269	34655	25342	34673	34415	25675	28394	88242	87987	87760	34629	34377	88247	26796	88867	87999	25375	88875	88814	26180	87787	28309	34658	34418
34873_1#152.spades	87451	87745	36777	87425	87663	36357	35653	87453	87841	87534	87725	22689	35680	35668	22547	35675	87998	87311	35765	88060	87454	87729	87471	35522	87342	35534	87826	87670	87746	87568	87310	87569	35546	35542	35303	87853	87624	35506	87723	36369	35740	87519	36688	36769	87432	16079	87446	87822	87518
34873_1#206.spades	88261	88512	22	88261	88483	4661	15938	88265	88618	88404	88554	37168	16184	15932	36995	16254	88773	88167	15943	88842	88368	88558	88384	16350	88026	16140	88635	88505	88513	88343	88166	88461	16169	16302	16159	88627	88432	16112	88553	4661	16032	88396	5114	15	88294	36097	88158	88643	88301
34124_8#209.spades	57	20041	88239	43	34728	88230	87427	70	20207	34702	34597	87300	87733	87625	87350	87263	20967	34343	87599	34513	19677	34602	34417	87399	32555	87577	20236	34743	20041	20895	34342	35544	87596	87359	87199	20200	19751	87554	34599	88256	87329	34438	88274	88226	34501	87149	32605	20244	20907
34124_8#49.spades	20226	20549	88628	20218	34824	88629	87791	20236	21	34905	34654	87689	88098	88040	87732	87728	20926	34371	87927	34649	20666	34659	34618	87802	32620	88002	140	34827	20549	21212	34370	35418	87961	87753	87523	37	21288	87981	34654	88652	87704	34634	88671	88618	34426	87583	32682	140	21222
34124_8#274.spades	34555	34595	88179	34530	23987	88191	87604	34550	34506	24117	24613	87448	87817	87805	87489	87491	34705	23537	87460	26140	34519	24613	23258	87545	28990	87568	34531	23987	34595	34454	23536	26923	87572	87478	87294	34503	34570	87547	24610	88215	87469	23875	88200	88167	23270	87270	29020	34536	34451
34124_8#212.spades	87601	87888	16149	87598	87909	16342	12736	87605	87968	87815	87891	36066	12730	12574	35924	12651	88075	87521	12732	88260	87732	87895	87771	12521	87459	12404	87978	87930	87889	87735	87520	87874	29	12444	12450	87976	87827	12379	87892	16344	12668	87785	16170	16142	87755	34892	87594	87986	87688
34124_7#184.spades	87457	87720	16247	87432	87642	16574	12843	87461	87791	87558	87619	36195	13019	12631	36094	12926	87912	87308	12915	88026	87524	87623	87507	12977	87273	12850	87803	87649	87721	87544	87307	87641	12989	12898	12658	87800	87597	12825	87619	16577	12865	87530	16251	16237	87423	35195	87402	87813	87501
40441_1#261.spades	34738	34919	88476	34727	2	88482	87680	34737	34812	23909	25090	87509	87887	87870	87621	87585	34923	24014	87819	25345	34512	25090	23900	87634	28977	87879	34834	2	34919	34744	24013	27202	87904	87579	87353	34807	34633	87856	25087	88508	87571	23632	88506	88462	23813	87399	29009	34838	34747
34124_8#283.spades	87340	87614	15920	87308	87563	16098	11973	87344	87670	87471	87504	35818	12318	12550	35706	12284	87832	87219	12676	87959	87430	87505	87404	12673	87132	12502	87679	87569	87615	87489	87218	87561	12820	12632	11598	87676	87503	12477	87501	16103	12801	87460	15964	15916	87400	34726	87260	87687	87446
34124_8#292.spades	34795	34916	88600	34767	23442	88591	87780	34787	34889	23814	25475	87574	87973	87916	87618	87660	35115	23745	87865	25322	34599	25475	22898	87707	29280	87970	34910	23442	34916	34643	23744	27188	87960	87649	87504	34886	34692	87949	25470	88617	87667	23542	88642	88584	24405	87453	29310	34913	34646
34124_7#71.spades	87400	87675	37384	87368	87683	37118	36239	87404	87730	87509	87655	13981	36312	36328	13839	36411	87884	87289	36442	88044	87448	87656	87444	36194	87248	36238	87716	87687	87676	87472	87288	87535	36407	36198	36071	87741	87543	36212	87653	37126	36332	87509	37311	37379	87441	22999	87353	87712	87426
34124_7#282.spades	87622	87874	15941	87596	87830	16204	12538	87627	87924	87702	87796	36096	12375	12864	35991	12249	88080	87413	12	88185	87663	87803	87627	12239	87404	11553	87943	87838	87874	87718	87412	87822	12715	12303	12791	87935	87798	11530	87797	16206	12517	87695	15976	15931	87633	35120	87534	87951	87669
34124_8#120.spades	34715	34994	88399	34695	23911	88437	87627	34718	34896	0	24822	87433	87835	87778	87485	87512	35015	23898	87693	25587	34656	24822	15349	87597	28771	87747	34918	23914	34994	34574	23897	27015	87798	87527	87281	34890	34674	87726	24820	88462	87497	638	88448	88386	23737	87242	28798	34923	34579
34124_8#190.spades	87325	87604	16083	87298	87521	16372	11776	87330	87667	87375	87498	35984	12302	12543	35909	12286	87817	87215	12549	87943	87446	87503	87422	12347	87117	12625	87678	87527	87604	87445	87214	87537	12669	12196	12705	87676	87499	12600	87497	16374	12896	87431	16103	16078	87380	34892	87251	87686	87399
34124_8#295.spades	34795	34916	88598	34767	23442	88589	87778	34787	34889	23814	25475	87572	87971	87914	87616	87658	35115	23745	87863	25322	34599	25475	22898	87705	29280	87968	34910	23442	34916	34643	23744	27188	87958	87647	87502	34886	34692	87947	25470	88615	87665	23542	88640	88582	24405	87451	29310	34913	34646
34124_8#1.spades	87260	87569	36142	87231	87492	35703	35039	87262	87653	87352	87543	22555	35106	35149	22440	35177	87821	87151	35176	87891	87350	87546	87323	34892	87153	34962	87640	87497	87570	87434	87150	87414	34927	34920	34738	87665	87424	34934	87540	35711	35175	87328	36000	36133	87271	1562	87255	87636	87391
34124_8#96.spades	20374	20785	88410	20374	34819	88425	87610	20381	20917	34859	34747	87500	87803	87781	87545	87408	20713	34160	87710	34488	20420	34752	34530	87493	32574	87742	20944	34821	20785	21227	34159	35422	87755	87455	87334	20912	20684	87719	34747	88451	87479	34592	88428	88395	34531	87328	32629	20944	21238
34873_1#186.spades	27	20051	88257	67	34740	88254	87452	20	20229	34720	34612	87329	87761	87652	87378	87288	20971	34354	87623	34537	19697	34617	34432	87424	32578	87601	20258	34754	20051	20916	34353	35558	87621	87384	87224	20222	19772	87578	34614	88280	87357	34455	88298	88246	34516	87180	32628	20266	20930
34124_8#77.spades	87387	87689	37367	87387	87681	37095	36236	87391	87743	87522	87668	13990	36319	36325	13846	36417	87897	87302	36450	88059	87459	87669	87457	36201	87262	36245	87729	87700	87690	87483	87301	87550	36416	36205	36079	87754	87555	36219	87666	37103	36339	87522	37288	37358	87456	23016	87368	87725	87437
34873_1#79.spades	88301	88521	5135	88275	88507	5274	15940	88305	88648	88432	88600	36983	16226	16041	36877	16209	88816	88180	15952	88870	88378	88604	88418	16368	88036	16136	88633	88513	88522	88370	88179	88503	16160	16320	16186	88656	88427	16108	88599	5276	16042	88412	19	5126	88342	35925	88166	88633	88326
34124_8#104.spades	20368	20805	88396	20390	34818	88411	87613	20375	20931	34871	34757	87514	87817	87784	87559	87422	20731	34172	87724	34502	20436	34762	34544	87507	32592	87756	20958	34835	20805	21245	34171	35434	87769	87469	87348	20926	20700	87733	34757	88437	87493	34604	88414	88381	34543	87342	32647	20958	21256
34124_8#51.spades	87523	87809	16072	87507	87742	16335	12740	87527	87904	87657	87735	36016	12253	5609	35886	12296	88042	87375	12718	88129	87567	87739	87580	12503	87349	12342	87923	87758	87810	87620	87374	87697	12700	12401	12735	87916	87729	12317	87734	16338	12750	87646	16143	16062	87522	35049	87474	87931	87573
34124_8#298.spades	34833	34722	88370	34816	24598	88390	87592	34840	34664	24292	25316	87343	87820	87821	87456	87495	34827	24056	87719	26329	34506	25316	24241	87577	28651	87806	34692	24598	34722	34596	24055	26645	87671	87543	87312	34659	34708	87781	25313	88416	87458	24022	88421	88357	24059	87198	28685	34694	34595
34873_1#161.spades	87324	87603	16085	87297	87520	16370	11774	87329	87666	87374	87504	35982	12304	12545	35907	12288	87815	87215	12557	87951	87444	87509	87419	12354	87117	12631	87677	87526	87603	87447	87214	87536	12677	12189	12705	87675	87500	12606	87503	16372	12891	87430	16101	16080	87388	34890	87251	87685	87401
34124_8#170.spades	87595	87882	16151	87592	87903	16336	12730	87599	87962	87809	87895	36064	12732	12576	35922	12653	88069	87515	12736	88264	87726	87899	87765	12523	87453	12408	87972	87924	87883	87731	87514	87868	35	12438	12448	87970	87821	12383	87896	16338	12664	87779	16164	16144	87759	34890	87588	87980	87684
40441_1#197.spades	34542	34757	88592	34527	25218	88640	87770	34545	34599	24861	1227	87617	87903	87868	87645	87595	34797	24674	87834	26860	34570	1227	24299	87662	28898	87909	34623	25220	34757	34463	24673	27111	87910	87616	87385	34596	34376	87887	1224	88663	87572	24605	88667	88579	24796	87480	28923	34629	34459
34124_7#289.spades	88274	88538	4664	88274	88510	36	16244	88278	88649	88463	88608	36856	16388	16211	36739	16366	88817	88188	16202	88880	88390	88612	88438	16647	88064	16451	88629	88532	88539	88405	88187	88536	16353	16600	16384	88658	88468	16426	88606	1	16356	88453	5262	4657	88360	35655	88196	88631	88361
34124_8#24.spades	34278	34254	88035	34259	24501	88044	87217	34273	34307	23407	24622	87017	87435	87401	87045	87116	34396	23025	87314	25599	34235	24622	23311	87143	28495	87390	34329	24501	34254	34141	23024	26388	87424	87080	86941	34304	33903	87369	24619	88068	87086	23152	88106	88019	23377	86884	28527	34336	34139
34124_8#122.spades	20902	20854	88335	20895	34745	88372	87598	20909	21196	34573	34522	87444	87793	87749	87481	87411	21182	34184	87706	34413	20834	34527	34296	87533	32528	87725	21224	34747	20854	5	34183	35284	87720	87507	87300	21192	19833	87704	34524	88399	87436	34326	88383	88324	34434	87358	32583	21232	90
34124_8#301.spades	20893	20845	88326	20886	34736	88363	87589	20900	21186	34566	34513	87435	87784	87740	87472	87402	21173	34175	87698	34405	20825	34518	34287	87524	32519	87716	21214	34738	20845	36	34174	35275	87711	87498	87291	21182	19824	87695	34515	88390	87427	34319	88374	88316	34425	87349	32574	21222	81
34124_8#203.spades	34821	34698	88369	34806	24585	88386	87604	34828	34658	24274	25287	87347	87829	87834	87448	87488	34813	24044	87730	26304	34490	25287	24209	87591	28637	87807	34681	24585	34698	34578	24043	26625	87688	87539	87322	34653	34678	87782	25284	88412	87473	24027	88422	88356	24064	87207	28671	34683	34577
34124_7#36.spades	87652	87949	16004	87624	87778	16156	12809	87656	88002	87693	87838	36019	13053	12743	35848	13107	88144	87500	12685	88245	87779	87842	87637	13081	87480	12283	88016	87784	87950	87761	87499	87839	12698	13049	12358	88010	87880	12258	87838	16161	12753	87673	15945	15994	87675	34941	87612	88016	87720
34124_8#302.spades	87252	87559	36141	87223	87483	35702	35038	87254	87645	87343	87533	22553	35105	35148	22438	35176	87812	87142	35176	87883	87341	87536	87314	34891	87145	34961	87632	87488	87560	87426	87141	87405	34926	34919	34736	87657	87415	34933	87530	35710	35174	87319	35999	36132	87264	1561	87247	87628	87383
40441_1#45.spades	34611	34813	88553	34596	25093	88591	87737	34614	34647	24823	3	87587	87878	87840	87610	87554	34875	24581	87805	26801	34636	3	24284	87607	28849	87865	34668	25095	34813	34531	24580	27049	87888	87563	87357	34641	34653	87843	14	88614	87533	24568	88621	88540	24854	87443	28874	34674	34528
40441_1#207.spades	87761	87980	16140	87731	87915	16344	11980	87765	88085	87849	87891	36107	1329	12178	35923	10861	88224	87584	12397	88310	87796	87896	87754	11632	87523	11939	88099	87921	87981	87812	87583	87912	12660	11486	12377	88097	87889	11914	87891	16346	12565	87829	16214	16130	87794	35099	87649	88107	87766
34124_8#37.spades	87223	87476	16163	87198	87363	16380	12173	87227	87523	87288	87361	35767	12353	12547	35647	12856	87709	87042	12788	87776	87290	87362	87220	12793	86958	12544	87541	87369	87477	87312	87041	87409	12427	12828	0	87535	87360	12519	87357	16383	12435	87274	16203	16153	87246	34711	87089	87543	87263
34124_8#159.spades	87482	87807	16148	87455	87753	16293	12613	87487	87894	87714	87740	36249	11173	12376	36203	5969	87957	87408	12177	88152	87633	87746	87645	11984	87360	11765	87908	87758	87807	87607	87407	87798	12489	11559	12803	87900	87738	11742	87741	16295	12902	87702	16133	16139	87593	35275	87481	87919	87565
34124_8#47.spades	34530	34654	88275	34511	23828	88319	87527	34531	34429	23770	24855	87322	87761	87703	87404	87429	34799	23424	87624	26170	34396	24855	23376	87445	28864	87698	34450	23830	34654	34474	23423	26981	87742	87415	87235	34422	34510	87675	24852	88339	87409	23511	88339	88261	229	87168	28898	34455	34474
34124_7#300.spades	20388	20802	88435	20388	34832	88450	87639	20395	20931	34880	34765	87521	87834	87808	87570	87438	20729	34183	87738	34514	20438	34770	34555	87522	32593	87773	20958	34834	20802	21242	34182	35444	87782	87484	87365	20926	20698	87747	34767	88473	87508	34614	88456	88425	34547	87357	32649	20958	21253
34124_8#20.spades	34835	34720	88377	34820	24600	88398	87599	34844	34666	24291	25313	87348	87833	87830	87463	87504	34827	24054	87728	26334	34506	25313	24239	87585	28647	87817	34695	24600	34720	34594	24053	26639	87679	87549	87318	34663	34708	87792	25310	88424	87467	24021	88430	88363	24063	87201	28681	34697	34593
34124_8#65.spades	87375	87631	16055	87349	87545	16365	12136	87375	87750	87492	87556	35837	11618	12298	35744	11938	87877	87245	12622	87949	87442	87560	87424	12359	87181	12612	87764	87552	87632	87450	87244	87561	12868	12171	12431	87760	87553	12587	87556	16370	12702	87470	16077	16045	87395	34874	87310	87772	87406
34873_1#118.spades	87224	87527	36122	87196	87439	35677	35025	87226	87627	87287	87486	22549	35100	35150	22436	35159	87783	87087	35146	87848	87319	87489	87268	34864	87108	34927	87615	87445	87528	87407	87086	87377	34904	34900	34741	87638	87386	34899	87483	35685	35159	87267	35973	36113	87219	72	87209	87611	87364
34124_8#183.spades	34545	34760	88593	34530	25227	88640	87771	34548	34605	24870	1243	87620	87907	87871	87652	87595	34801	24680	87835	26870	34573	1243	24306	87661	28906	87910	34629	25229	34760	34468	24679	27117	87913	87616	87387	34602	34380	87888	1240	88663	87576	24613	88667	88580	24806	87486	28931	34635	34464
34124_8#9.spades	19683	19693	88365	19675	34515	88362	87563	19686	20651	34657	34631	87415	87796	87718	87453	87393	20094	34242	87661	34502	1	34636	34267	87513	32592	87725	20683	34516	19693	20834	34241	35376	87724	87478	87286	20644	20088	87702	34632	88390	87396	34404	88394	88353	34364	87267	32651	20689	20848
34746_4#15.spades	87255	87565	36144	87228	87488	35705	35041	87259	87648	87346	87537	22556	35108	35151	22441	35179	87815	87147	35179	87886	87344	87540	87319	34894	87148	34964	87635	87493	87566	87429	87146	87410	34929	34922	34739	87660	87418	34936	87534	35713	35177	87322	36002	36135	87269	1566	87250	87631	87386
34124_8#61.spades	34845	34728	88424	34828	24607	88445	87649	34852	34679	24311	25327	87392	87881	87877	87507	87552	34836	24067	87777	26340	34514	25327	24250	87635	28659	87866	34707	24607	34728	34601	24066	26656	87727	87599	87365	34674	34715	87841	25324	88471	87514	24040	88478	88411	24079	87246	28693	34709	34600
34124_8#27.spades	34300	34303	88131	34281	24507	88140	87316	34293	34357	23421	24642	87115	87536	87495	87143	87215	34419	23035	87412	25612	34268	24642	23320	87242	28514	87491	34379	24507	34303	34189	23034	26401	87519	87179	87034	34354	33924	87470	24639	88164	87183	23166	88202	88115	23399	86981	28546	34386	34187
34873_1#87.spades	35537	35582	88443	35539	27198	88496	87696	35536	35420	27026	27055	87468	87913	87853	87525	87629	35678	26781	87827	28407	35387	27059	26610	87646	30009	87900	35439	27211	35582	35298	26780	15	87872	87582	87416	35412	35415	87878	27056	88522	87592	26751	88506	88429	26980	87341	30037	35439	35283
34124_8#34.spades	20268	6081	88374	20270	34707	88380	87606	20282	20364	34800	34684	87456	87815	87790	87525	87461	21361	34192	87685	34515	19661	34689	34322	87577	32520	87736	20388	34709	6081	20786	34191	35432	87746	87529	87304	20359	20488	87713	34686	88403	87419	34535	88394	88362	34490	87344	32556	20392	20802
34124_8#215.spades	77	20029	88250	29	34733	88241	87423	76	20201	34690	34583	87285	87718	87621	87333	87248	20949	34335	87584	34505	19659	34588	34405	87384	32547	87562	20230	34735	20029	20885	34334	35534	87581	87344	87184	20194	19741	87539	34585	88267	87314	34426	88285	88237	34489	87132	32597	20238	20899
34124_7#166.spades	34450	34734	88391	34431	23634	88427	87606	34453	34625	638	24567	87396	87809	87770	87458	87504	34746	23666	87684	25375	34405	24567	15043	87571	28485	87748	34658	23636	34734	34327	23665	26740	87768	87515	87267	34621	34426	87727	24564	88452	87478	0	88428	88378	23468	87221	28513	34663	34332
34124_8#188.spades	82	20034	88245	22	34736	88242	87424	89	20202	34693	34582	87286	87719	87622	87336	87249	20962	34338	87585	34506	19668	34587	34412	87385	32548	87563	20231	34738	20034	20890	34337	35535	87580	87345	87186	20195	19750	87540	34584	88268	87315	34429	88286	88234	34488	87135	32598	20239	20902
34124_8#154.spades	87306	87589	37158	87279	87492	36841	35998	87311	87672	87420	87568	24	36045	36043	10193	36081	87812	87133	36084	87869	87398	87572	87302	35935	87184	35899	87654	87496	87589	87437	87132	87444	36035	35959	35756	87683	87511	35876	87566	36849	36118	87384	36992	37150	87318	22521	87298	87650	87388
34124_8#62.spades	20899	20851	88318	20892	34736	88353	87582	20906	21196	34566	34514	87426	87775	87734	87462	87391	21183	34174	87692	34411	20830	34519	34287	87518	32520	87710	21224	34738	20851	72	34173	35280	87705	87491	87282	21192	19827	87689	34516	88380	87419	34319	88366	88305	34428	87338	32575	21232	95
34124_8#54.spades	87543	87827	16068	87527	87760	16329	12742	87547	87923	87668	87746	36031	12254	5609	35894	12291	88062	87397	12720	88139	87584	87750	87591	12506	87368	12337	87941	87776	87828	87638	87396	87713	12701	12397	12735	87935	87741	12312	87745	16332	12748	87668	16141	16058	87547	35067	87493	87949	87591
34124_8#280.spades	87320	87603	37166	87293	87506	36847	36006	87325	87687	87432	87582	0	36054	36051	10203	36091	87827	87146	36093	87884	87412	87586	87315	35943	87198	35907	87668	87510	87603	87449	87145	87456	36043	35967	35766	87698	87524	35884	87580	36855	36127	87396	37002	37158	87332	22528	87311	87664	87401
[truncated: 178 more columns]

## Sheet: ST313 metadata
Isolates used in contextual study of S. Typhimurium ST313 with metadata
This data has been used to construct Supplementary Figure 7.
ID	Isolate	Accession Number	ST	Lineage	Country	Source	Host	Year of Isolation	Paper
ERS007446	A018	ERR023766	313	1	Malawi	blood	Human	1997	Okoro et al. (2012) in Nature Genetics
ERS007456	C2364	ERR023768	313	1	Malawi	CSF	Human	2000	Okoro et al. (2012) in Nature Genetics
ERS007447	A082	ERR023770	313	1	Malawi	blood	Human	1997	Okoro et al. (2012) in Nature Genetics
ERS007450	A680	ERR023773	313	1	Malawi	blood	Human	1998	Okoro et al. (2012) in Nature Genetics
ERS007451	A3800	ERR023774	313	1	Malawi	blood	Human	1999	Okoro et al. (2012) in Nature Genetics
ERS007454	C2110	ERR023777	313	1	Malawi	CSF	Human	2000	Okoro et al. (2012) in Nature Genetics
ERS007468	A130	ERR023781	313	1	Malawi	blood	Human	1997	Okoro et al. (2012) in Nature Genetics
ERS007469	A38589	ERR023782	313	2	Malawi	blood	Human	2005	Okoro et al. (2012) in Nature Genetics
ERS007462	D15040	ERR023786	313	1	Malawi	blood	Human	2002	Okoro et al. (2012) in Nature Genetics
ERS007465	A32751	ERR023789	313	2	Malawi	blood	Human	2005	Okoro et al. (2012) in Nature Genetics
ERS007479	J3	ERR023793	313	2	Mali	blood	Human	2005	Okoro et al. (2012) in Nature Genetics
ERS007473	A39129	ERR023798	313	2	Malawi	blood	Human	2006	Okoro et al. (2012) in Nature Genetics
ERS007475	P78	ERR023800	313	2	Mali	blood	Human	2005	Okoro et al. (2012) in Nature Genetics
ERS007477	P73	ERR023802	313	2	Mali	blood	Human	2005	Okoro et al. (2012) in Nature Genetics
ERS007619	M2907772	ERR024420	313	2	Mozambique	blood	Human	2003	Okoro et al. (2012) in Nature Genetics
ERS009025	PO1124	ERR024773	313	2	Nigeria	blood	Human	2010	Okoro et al. (2012) in Nature Genetics
ERS004895	D25646	ERR034065	313	1	Malawi	blood	Human	2004	Okoro et al. (2012) in Nature Genetics
ERS004905	356DRC	ERR034066	313	1	DRC	blood	Human	1991	Okoro et al. (2012) in Nature Genetics
ERS004898	5597	ERR034068	313	1	Kenya	faeces	Human	2005	Okoro et al. (2012) in Nature Genetics
ERS004897	D25023	ERR034069	313	2	Malawi	blood	Human	2004	Okoro et al. (2012) in Nature Genetics
ERS005403	D25248	ERR034071	313	1	Malawi	blood	Human	2003	Okoro et al. (2012) in Nature Genetics
ERS004903	666U	ERR034074	313	2	Uganda	blood	Human	2002	Okoro et al. (2012) in Nature Genetics
ERS004953	5575	ERR034078	313	1	Kenya	blood	Human	2004	Okoro et al. (2012) in Nature Genetics
ERS004957	5582	ERR034079	313	2	Kenya	blood	Human	2003	Okoro et al. (2012) in Nature Genetics
ERS004958	5577	ERR034088	313	1	Kenya	blood	Human	2004	Okoro et al. (2012) in Nature Genetics
ERS005115	A40	ERR034161	313	2	Mali	blood	Human	2002	Okoro et al. (2012) in Nature Genetics
ERS005117	A21	ERR034163	313	2	Mali	blood	Human	2002	Okoro et al. (2012) in Nature Genetics
ERS005403	D22889	ERR034168	313	1	Malawi	blood	Human	2003	Okoro et al. (2012) in Nature Genetics
ERS033121	Q367A	ERR037588	313	2	Malawi	blood	Human	2002	Okoro et al. (2012) in Nature Genetics
ERS1698183	11892_3	ERR2650565	313	2.i	DRC	blood	Human	2014	Puyvelde et al. (2019) in Nature Communications
ERS1698184	11979_3	ERR2650566	313	2.i	DRC	blood	Human	2015	Puyvelde et al. (2019) in Nature Communications
ERS1698195	15552_3	ERR2650575	313	2.i	DRC	blood	Human	2014	Puyvelde et al. (2019) in Nature Communications
ERS1698206	17072_3	ERR2650584	313	2.i	DRC	blood	Human	2014	Puyvelde et al. (2019) in Nature Communications
ERS1698207	17399_3	ERR2650585	313	2.i	DRC	blood	Human	2016	Puyvelde et al. (2019) in Nature Communications
ERS1698210	17568_3	ERR2650588	313	2.i	DRC	blood	Human	2014	Puyvelde et al. (2019) in Nature Communications
ERS1698227	18221_3	ERR2650593	313	2.i	DRC	blood	Human	2016	Puyvelde et al. (2019) in Nature Communications
ERS1698246	4174_4	ERR2650623	313	2.i	DRC	blood	Human	2014	Puyvelde et al. (2019) in Nature Communications
ERS1698291	7905_3	ERR2650668	313	2.i	DRC	blood	Human	2013	Puyvelde et al. (2019) in Nature Communications
ERS1698295	8106_3	ERR2650672	313	2.i	DRC	blood	Human	2013	Puyvelde et al. (2019) in Nature Communications
ERS1698310	8616_3	ERR2650686	313	2.i	DRC	blood	Human	2013	Puyvelde et al. (2019) in Nature Communications
FR10242002	CAAEY7	SRR12152304	313	3	Malawi	blood	Human	2018	Pulford et al. (2021) in Nature Microbiology
FR10241978	CAAAW4	SRR12152309	313	3	Malawi	blood	Human	2018	Pulford et al. (2021) in Nature Microbiology
FR10241936	CAADRV	SRR12152311	313	3	Malawi	blood	Human	2018	Pulford et al. (2021) in Nature Microbiology
FR10242030	BZD2WD	SRR12152316	313	3	Malawi	blood	Human	2017	Pulford et al. (2021) in Nature Microbiology
FR10242004	CAA2D4	SRR12152319	313	3	Malawi	blood	Human	2017	Pulford et al. (2021) in Nature Microbiology
FR10241965	CAA8BY	SRR12152329	313	3	Malawi	blood	Human	2017	Pulford et al. (2021) in Nature Microbiology
FR10241947	BKQZM9	SRR12152334	313	3	Malawi	blood	Human	2017	Pulford et al. (2021) in Nature Microbiology
FR10242053	BKQYKI	SRR12152344	313	3	Malawi	blood	Human	2016	Pulford et al. (2021) in Nature Microbiology
FR10242017	BHAGI1	SRR12152348	313	3	Malawi	blood	Human	2016	Pulford et al. (2021) in Nature Microbiology
	U15	SRR1645388	313	In UK	UK	faeces	Human	2012	Ashton & Owen et al. (2017) in Genome Medicine
	U2	SRR1646230	313	In UK	UK	faeces	Human	2012	Ashton & Owen et al. (2017) in Genome Medicine
	U27	SRR1958303	313	In UK	Uganda	faeces	Human	2014	Ashton & Owen et al. (2017) in Genome Medicine
	U18	SRR1966068	313	In UK	UK	faeces	Human	2014	Ashton & Owen et al. (2017) in Genome Medicine
	U40	SRR1968061	313	In UK	UK	dog	Dog	2015	Ashton & Owen et al. (2017) in Genome Medicine
	U26	SRR1968109	313	In UK	UK	faeces	Human	2014	Ashton & Owen et al. (2017) in Genome Medicine
	U30	SRR1968221	313	In UK	UK	raw produce	Food	2015	Ashton & Owen et al. (2017) in Genome Medicine
	U9	SRR1968363	313	In UK	UK	Unknown	Human	2014	Ashton & Owen et al. (2017) in Genome Medicine
	U23	SRR1969854	313	In UK	UK	faeces	Human	2014	Ashton & Owen et al. (2017) in Genome Medicine
	U51	SRR3323011	313	In UK	UK	faeces	Human	2015	Ashton & Owen et al. (2017) in Genome Medicine
	U80	SRR5451253	313	In UK	UK	faeces	Human	2016	Ashton & Owen et al. (2017) in Genome Medicine
	U69	SRR5451261	313	In UK	UK	faeces	Human	2015	Ashton & Owen et al. (2017) in Genome Medicine
	U58	SRR5451270	313	In UK	UK	faeces	Human	2015	Ashton & Owen et al. (2017) in Genome Medicine
	U72	SRR5451284	313	In UK	UK	n/a	Human	2016	Ashton & Owen et al. (2017) in Genome Medicine
GCA_000027025	D23580	ERR034070	313	2	Malawi	blood	Human	2004	Kingsley et al. (2009) in Genome Research

## Sheet: Mapping ST11 
Previously published Salmonella Enteritidis ST11 isolates used in contextual study of S. Enteritidis ST11 with metadata
This data has been used to construct Supplementary Figure 8.
Sequencing Tag	Accession number	Strain name	Country of origin	Phage type	Year of isolation	Compartment of isolation	United Nations Statistical Division
10156_1#10	ERS235900	603668	Republic of South Africa	Unknown	2012	Stool	Southern Africa	Feasey et al. (2016) Nature Genetics
10665_6#18	ERS255542	S89_347	Niger	Unknown	1983	Abscess	West Africa	Feasey et al. (2016) Nature Genetics
10665_6#53	ERS255544	S89_348	Niger	Unknown	1989	Blood	West Africa	Feasey et al. (2016) Nature Genetics
4414_7#12	ERS024551	D23652	Malawi	Unknown	2004	Blood	Central & Eastern Africa	Feasey et al. (2016) Nature Genetics
9032_4#96	ERS188475	A59130	Malawi	Unknown	2010	Blood	Central & Eastern Africa	Feasey et al. (2016) Nature Genetics
10665_6#22	ERS255474	94_8355	Guinea	Unknown	1994	Blood	West Africa	Feasey et al. (2016) Nature Genetics
10665_6#48	ERS255476	94_9599	Senegal	Unknown	1994	Blood	West Africa	Feasey et al. (2016) Nature Genetics
10665_6#73	ERS255493	04_7098	Senegal	Unknown	2004	Blood	West Africa	Feasey et al. (2016) Nature Genetics
10702_4#48	ERS248541	P115	Mali	Unknown	2005	Unknown	West Africa	Feasey et al. (2016) Nature Genetics
10702_4#55	ERS248566	V39	Mali	Unknown	2010	Unknown	West Africa	Feasey et al. (2016) Nature Genetics
10665_6#10	ERS255527	1_59	Senegal	Unknown	1959	Blood	West Africa	Feasey et al. (2016) Nature Genetics
10665_6#33	ERS255533	18_62	Senegal	Unknown	1962	Blood	West Africa	Feasey et al. (2016) Nature Genetics
10665_6#71	ERS255536	15_63	Congo	Unknown	1963	Osteomyelitis	Central & Eastern Africa	Feasey et al. (2016) Nature Genetics
5886_5#11	ERS400254	99-02302	Germany	Unknown	1999	Hedgehog	Rest of World	Feasey et al. (2016) Nature Genetics
5886_6#2	ERS400256	00-03508	Germany	Unknown	2000	Hedgehog	Rest of World	Feasey et al. (2016) Nature Genetics
10071_5#14	ERS235837	584643	Republic of South Africa	Unknown	2012	Blood	Southern Africa	Feasey et al. (2016) Nature Genetics
10071_5#22	ERS235845	584640	Republic of South Africa	Unknown	2012	URINE	Southern Africa	Feasey et al. (2016) Nature Genetics
10071_5#34	ERS235857	245880	Republic of South Africa	Unknown	2008	Stool	Southern Africa	Feasey et al. (2016) Nature Genetics
10071_5#46	ERS235869	290914	Republic of South Africa	Unknown	2006	Stool	Southern Africa	Feasey et al. (2016) Nature Genetics
10071_5#53	ERS235876	570523	Republic of South Africa	Unknown	2012	SPUTUM	Southern Africa	Feasey et al. (2016) Nature Genetics
10071_5#16	ERS235839	454790	Republic of South Africa	Unknown	2006	FLUID	Southern Africa	Feasey et al. (2016) Nature Genetics
10071_5#38	ERS235861	492221	Republic of South Africa	Unknown	2011	TISSUE	Southern Africa	Feasey et al. (2016) Nature Genetics
10156_1#11	ERS235901	512103	Republic of South Africa	Unknown	2011	URINE	Southern Africa	Feasey et al. (2016) Nature Genetics
10156_1#45	ERS235935	464793	Republic of South Africa	Unknown	2010	Blood	Southern Africa	Feasey et al. (2016) Nature Genetics
10665_6#50	ERS255538	16_65	Senegal	Unknown	1965	Abscess	West Africa	Feasey et al. (2016) Nature Genetics
10071_5#54	ERS235877	261627	Republic of South Africa	Unknown	2008	Stool	Southern Africa	Feasey et al. (2016) Nature Genetics
10156_1#50	ERS235940	261629	Republic of South Africa	Unknown	2009	URINE	Southern Africa	Feasey et al. (2016) Nature Genetics
4414_7#5	ERS026076	D35807	Malawi	Unknown	2005	Blood	Central & Eastern Africa	Feasey et al. (2016) Nature Genetics
4414_8#5	ERS024556	D23974	Malawi	Unknown	2004	Blood	Central & Eastern Africa	Feasey et al. (2016) Nature Genetics
5886_5#1	ERS400244	01-00493-2	Germany	Unknown	2001	Reptile	Rest of World	Feasey et al. (2016) Nature Genetics
4414_8#1	ERS024552	D24359	Malawi	Unknown	2004	Blood	Central & Eastern Africa	Feasey et al. (2016) Nature Genetics
5886_6#8	ERS400262	SARB18_FB	USA	Unknown	1988	NK	Rest of World	Feasey et al. (2016) Nature Genetics
9716_8#9	ERS217264	118_2012K_186	USA	Unknown	2012	Stool	Rest of World	Feasey et al. (2016) Nature Genetics
9803_3#56	ERS217252	105_2011K_1654	USA	Unknown	2011	Stool	Rest of World	Feasey et al. (2016) Nature Genetics
10512_1#63	ERS330784	F8104	Ratin	Unknown	Unknown	Unknown	Rest of World	Feasey et al. (2016) Nature Genetics
10512_1#65	ERS330786	F3124	Ratin	Unknown	Unknown	Unknown	Rest of World	Feasey et al. (2016) Nature Genetics
10665_6#40	ERS255535	10_63	Morocco	Unknown	1963	CSF	Northern Africa	Feasey et al. (2016) Nature Genetics
10665_6#75	ERS255517	5_51	Tunisia	Unknown	1951	Unknown	Northern Africa	Feasey et al. (2016) Nature Genetics
9716_8#23	ERS217278	132_88_406	USA	Unknown	Unknown	Unknown	Rest of World	Feasey et al. (2016) Nature Genetics
10071_5#11	ERS235834	250994	Republic of South Africa	Unknown	2006	Blood	Southern Africa	Feasey et al. (2016) Nature Genetics
4407_7#11	ERS011089	D3314	Malawi	Unknown	1999	Blood	Central & Eastern Africa	Feasey et al. (2016) Nature Genetics
4407_8#1	ERS023831	A13085	Malawi	Unknown	2001	Blood	Central & Eastern Africa	Feasey et al. (2016) Nature Genetics
4407_8#5	ERS024541	D11474	Malawi	Unknown	2001	Blood	Central & Eastern Africa	Feasey et al. (2016) Nature Genetics
8525_3#67	ERS158611	Ke488	Kenya	Unknown	2001	Stool	Central & Eastern Africa	Feasey et al. (2016) Nature Genetics
10665_6#25	ERS255475	94_8098	Rwanda	Unknown	1994	pr_lvement humain	Central & Eastern Africa	Feasey et al. (2016) Nature Genetics
9716_8#54	ERS217413	SAEN2209	Uganda	Unknown	1996	Stool	Central & Eastern Africa	Feasey et al. (2016) Nature Genetics
Unknown	SRR12953596	CP255	DRC	Unknown	1991	Blood	Africa	Green et al. (1992) Ann Trop Paediatr.
Unknown	SRR12953602	D7795	Malawi	Unknown	1998	Unknown	Africa	Feasey et al. (2016) Nature Genetics
Unknown	SRR12953598	A1636	Malawi	Unknown	2000	Unknown	Africa	Feasey et al. (2016) Nature Genetics
Unknown	SRR12953600	P125109	UK	Unknown	1988	Unknown	UK	Thomson et al. (2008) Genome Res.
Unknown	SRR5232010	Unknown	Uganda	Unknown	2016	Poultry	Africa	Ball et al. (2020) PloS One
Unknown	SRR5232014	Unknown	Uganda	Unknown	2016	Poultry	Africa	Ball et al. (2020) PloS One
Unknown	SRR5251242	Unknown	Uganda	Unknown	2016	Poultry	Africa	Ball et al. (2020) PloS One
Unknown	SRR5251521	Unknown	Uganda	Unknown	2016	Poultry	Africa	Ball et al. (2020) PloS One
Unknown	SRR5278828	Unknown	Uganda	Unknown	2016	Poultry	Africa	Ball et al. (2020) PloS One
